# Supplementary material for: Allosteric activation of a cell-type-specific GPR120 inhibits amyloid pathology of Alzheimer’s disease
Source: Nat Aging. 2025 Dec 19;6(1):181–99. doi: 10.1038/s43587-025-01028-4 (PMC12823430; doi:10.1038/s43587-025-01028-4)
Supplement: Supplementary file 6 — Statistical source data. [file 43587_2025_1028_MOESM6_ESM.xlsx]

## Sheet: Fig. 1a
	STD						BRD
Arachidonic Acid (AA)	36.3459	40.5029	25.2484	32.2403	33.002	31.7164	27.5616	38.1095	29.5567	27.1975	26.1881	27.8706
Gamma-Linolenic acid (GLA)	86.3397	93.0083	97.3058	76.7867	72.5945	86.4674	7354.51	8998.18	6983.94	7122.86	6694.62	7047.01
Eicosadienoic acid (EDA)	388.613	308.172	314.096	327.648	403.851	351.648	12684	15405.9	12390.4	13029.1	11924.9	11550.9
Linoleic acid (LA)	11597.3	9879.64	10286.9	10188	10149.4	10618.7	6058.39	6163.82	5566.81	5286.98	4490.34	3458.69
Eicosapentaenoic acid (EPA)	32.852	28.7036	20.8562	27.9532	27.8278	26.7438	39.3132	49.7869	41.472	44.2985	40.742	52.1211
Alpha-Linolenic acid (ALA)	33871	24980.1	23664.1	24471.5	25029.5	27605.9	204482	222414	203592	209872	200844	198892
	STD			BRD				BRD-STD
	Ave	SEM	N	Ave	SEM	N
Arachidonic Acid (AA)	33.176	2.07858	6	29.414	1.79596	6		-3.76204
Gamma-Linolenic acid (GLA)	85.4171	3.82895	6	7366.85	337.724	6		7281.44
Eicosadienoic acid (EDA)	349.005	16.2543	6	12830.9	558.12	6		12481.9
Linoleic acid (LA)	10453.3	248.705	6	5170.84	421.844	6		-5282.48
Eicosapentaenoic acid (EPA)	27.4894	1.58236	6	44.6223	2.13055	6		17.1329
Alpha-Linolenic acid (ALA)	26603.7	1550.48	6	206683	3496.75	6		180079

## Sheet: Fig. 1c
latency
C57/Vehicle
day 1	79	83.3	89	68.7	45	61.3	63.9	50.6	89	49.3	73.5
day 2	40.8	42.5	50.2	35.4	27.2	34.8	34.6	29.3	54	28.1	36
day 3	32.4	31	44.7	25.5	18.6	28	26.7	23	43.2	20.9	26.4
day 4	23.3	24.6	38	17.1	14.1	22.7	20.3	17.4	34.1	15	22
day 5	21.9	22.4	37.6	16.9	13.8	20.1	18.5	14	30.6	12.8	20.7
day 6	23.3	20	35.1	15.3	10.5	18.9	16.8	12.9	27.7	10.6	18.3
C57/A-E
day 1	73.1	52.6	88.2	56.5	68.8	85.4	48.9	74.3	83.7	58.2	80.6
day 2	37	33.6	59.2	27.9	32.3	61.7	25.7	38.4	49.2	29.1	41.3
day 3	27.8	19.1	50.4	16.3	22.4	41	17.9	23.4	31.5	15.7	26.8
day 4	21.2	14.7	41.3	14.1	17.5	32.3	14	19.2	20.3	13.5	21.4
day 5	19.7	14.8	36.1	12.9	15.3	30.5	11.7	17.3	18.5	12.7	18.2
day 6	16.3	13.1	35.8	14	14.6	28.8	9.6	14	17.1	14.5	16.2
PS1/Vehicle
day 1	83.3	87.7	90	68.6	75.5	69	79.4	59.7	50.6	80.2	59.5
day 2	53.6	61.9	63.7	44.1	38.7	39.4	54.4	35	34.9	59	39.8
day 3	36.6	40.7	50.5	33.9	21.7	27.2	38.4	25.6	18.2	34.5	21.9
day 4	34.4	33.7	41.5	26.4	17.6	23.6	29.3	17.9	14.8	30.5	17.4
day 5	36.1	29.8	38.6	24.3	15.2	19.8	26.5	15.8	15.9	28	15.9
day 6	38.3	28.4	40.8	23.8	14.9	18.7	24.9	13.2	13	29.7	13.3
PS1/A-E
day 1	67.3	49.6	62	81.2	87.9	54.6	55.7	88	66.5	73.8	78
day 2	35.4	39.1	38.2	49.6	53.2	33.5	26.8	60.9	33.9	43.9	40.7
day 3	22.3	18.7	22.4	30.1	40.7	21.3	20.4	43.5	24.1	35.2	26.4
day 4	17.2	14.1	18.5	24.3	29.4	13.2	15.8	36.4	18.3	28.1	21
day 5	18.6	15.2	16.4	23.8	28.5	13	17.3	36.7	20	27.6	22.4
day 6	15.4	11.3	16.7	25.6	25	10.4	13.1	35.1	19.1	28.5	23
length
C57/Vehicle
day 1	769	802	839	637	504	683	687	564	840	521	739
day 2	470	498	543	423	334	407	425	343	581	337	426
day 3	283	261	448	214	198	254	292	225	416	205	245
day 4	226	230	400	152	143	229	207	173	303	141	213
day 5	223	228	385	147	137	213	192	154	284	134	208
day 6	231	198	346	138	112	175	172	139	265	115	189
C57/A-E
day 1	683	726	817	526	657	819	480	520	750	650	835
day 2	397	378	570	293	331	498	271	307	425	298	489
day 3	322	275	515	178	238	449	169	192	303	162	369
day 4	212	221	470	146	183	346	159	159	221	148	232
day 5	205	204	413	124	183	297	136	136	238	154	210
day 6	182	154	427	156	160	293	89	159	204	171	191
PS1/Vehicle
day 1	826	814	885	686	585	694	809	751	515	801	592
day 2	495	656	616	417	407	468	519	454	390	567	373
day 3	391	386	480	372	202	286	364	298	196	380	301
day 4	265	319	372	245	164	190	305	153	136	258	143
day 5	330	235	379	205	154	195	297	164	151	257	127
day 6	284	262	372	229	149	179	211	130	134	237	142
PS1/A-E
day 1	677	556	665	800	863	549	594	870	629	741	764
day 2	459	359	465	592	656	466	527	502	415	566	535
day 3	288	192	246	384	405	214	275	492	217	426	300
day 4	197	181	194	261	301	150	165	465	180	333	190
day 5	164	156	174	219	270	166	147	403	149	290	197
day 6	126	89	137	224	218	79	88	369	145	287	215
time (%)														Mean Diff.	95.00% CI of diff.	Below threshold?	Summary	Adjusted P Value
C57/Vehicle	34.2	35.3	28.9	47.5	51.1	39.5	44.6	48.5	33.5	50.7	43.4		C57/Vehicle vs. C57/A-E	0.5455	-8.153 to 9.243	No	ns	>0.9999
C57/A-E	41.8	48.3	27.4	46.2	45.8	28.6	54	45.9	32.9	43.4	36.9		C57/Vehicle vs. PS1/Vehicle	12.31	3.611 to 21.01	Yes	**	0.002
PS1/Vehicle	23.4	24.8	20.2	27.3	31.5	29.1	28.9	39.3	36.6	26	34.7		C57/Vehicle vs. PS1/A-E	3.018	-5.680 to 11.72	No	ns	>0.9999
PS1/A-E	43.8	45.9	41.7	31.6	33.1	49.7	44	27.6	39.2	31.3	36.1		C57/A-E vs. PS1/Vehicle	11.76	3.066 to 20.46	Yes	**	0.0033
													C57/A-E vs. PS1/A-E	2.473	-6.225 to 11.17	No	ns	>0.9999
													PS1/Vehicle vs. PS1/A-E	-9.291	-17.99 to -0.5929	Yes	*	0.0305

## Sheet: Fig. 1d
latency
C57/Vehicle
day 1	85.6	74.1	90	57.5	56.1	89.3	63.4	77.5	79.3	56.2	62.5
day 2	72.6	52.6	75	44.1	36	61.2	39.6	51.4	48.1	40	43.3
day 3	57	36.7	53.2	36.4	28.3	47.5	33.4	39.6	38	30.6	33.2
day 4	31.1	24	38.6	21.2	16.5	31	18.8	27	31.8	17.7	22.4
day 5	29	22.2	36.3	17.9	14.3	19.5	18.4	24.2	29.3	15.3	20.4
day 6	27	19.3	38.3	14.2	13.1	18.2	16.9	22.2	23.9	13.1	17.8
C57/A-E
day 1	48.9	76.8	84.8	55.6	67.7	82	48.8	71.5	85.7	62	64.7
day 2	37.1	51.3	70.4	38.8	51.3	64.5	35.6	53.6	72.3	40.9	36.8
day 3	32.7	43.9	57.6	34.1	38.2	50.5	29.7	43.9	54.7	34.3	31
day 4	16.6	22.5	38.3	16.8	18.2	32.9	15.7	23.3	31.6	17.4	19.8
day 5	14.5	17.8	33.5	14.3	15.6	28.2	11.9	19.8	33.1	13.7	18
day 6	13.2	15.2	31.1	15	16	26.8	10.4	16.9	33.1	17.3	19.8
PS1/Vehicle
day 1	80.7	87	65.6	62.3	76.8	77.1	71.5	47.2	61.9	79.9	75.2
day 2	60.9	69.4	50.3	43.4	60.4	64.7	52.9	42.6	46.4	66	48.9
day 3	48	60.3	40.7	39.8	44.6	49.3	47.8	32.2	39	54.2	42.9
day 4	38.8	46.5	32.3	31.6	35.7	40.7	43.5	23.2	28.5	43	35.4
day 5	42	39.4	31.7	28.3	35.1	37.8	38.4	18.1	27.1	38.8	33.3
day 6	40.4	40.3	32.1	28.8	36.6	37.2	36.2	16	28.7	35.4	32.9
PS1/A-E
day 1	83	50.6	61.9	73.2	77	49.4	51.7	89.2	61.5	68.8	74
day 2	76.2	40.3	48.1	53.9	60.7	36.6	45.1	70.8	48.4	50.9	52.5
day 3	56.7	25.3	34.7	36.8	41.4	23.3	28.9	55.7	31.2	35.4	37.9
day 4	47.8	21.1	27.7	32.1	34.3	17.9	20.5	34.7	24.1	29.4	29.9				Mean Diff.	95.00% CI of diff.	Below threshold?	Summary	Adjusted P Value
day 5	37.4	18.2	24.1	26.7	29.9	15.2	18	31.7	21	25.4	26.2		day 5	PS1/Vehicle vs. PS1/A-E	8.745	0.2608 to 17.23	Yes	*	0.0409
day 6	35	16.6	21.1	23.5	21	10.7	14.6	29.8	20.4	25.3	23.8		day 6	PS1/Vehicle vs. PS1/A-E	11.16	2.595 to 19.73	Yes	**	0.0065
length
C57/Vehicle
day 1	811	698	847	530	523	809	596	766	748	507	572
day 2	721	499	747	440	356	606	422	501	473	394	442
day 3	518	366	587	308	230	476	242	320	345	207	280
day 4	302	222	379	185	149	208	186	264	309	175	217
day 5	245	184	336	145	109	161	160	203	259	117	173
day 6	243	174	362	111	112	156	160	197	223	107	166
C57/A-E
day 1	487	759	846	531	662	797	481	692	831	598	636
day 2	357	481	667	359	488	629	332	519	684	379	338
day 3	253	369	513	270	316	504	250	361	508	278	249
day 4	146	227	385	169	178	338	155	233	317	172	192
day 5	96	164	320	127	131	278	93	170	312	123	162
day 6	138	130	287	126	140	252	91	139	307	161	174
PS1/Vehicle
day 1	821	878	660	646	785	799	758	505	651	774	626
day 2	570	655	475	401	587	618	490	416	420	629	372
day 3	448	580	390	334	461	469	357	292	358	417	292
day 4	363	480	319	285	350	386	387	219	271	358	234
day 5	429	386	321	297	353	373	340	206	262	332	230
day 6	402	393	327	325	367	355	321	196	254	368	229
PS1/A-E
day 1	850	547	642	765	778	523	568	881	664	717	748
day 2	732	466	456	510	578	354	421	699	486	509	520
day 3	564	253	348	364	439	271	296	584	349	386	408
day 4	456	189	250	299	307	172	188	422	220	263	268				Mean Diff.	95.00% CI of diff.	Below threshold?	Summary	Adjusted P Value
day 5	362	170	210	234	252	120	149	312	191	218	221		day 5	PS1/Vehicle vs. PS1/A-E	99.09	13.53 to 184.6	Yes	*	0.0174
day 6	325	158	196	205	283	91	139	290	198	225	209		day 6	PS1/Vehicle vs. PS1/A-E	110.7	25.48 to 196.0	Yes	**	0.0067
time (%)															Mean Diff.	95.00% CI of diff.	Below threshold?	Summary	Adjusted P Value
C57/Vehicle	31.4	40.3	28.2	42	47.7	40.5	41.8	34.9	33.8	44.6	41.3			C57/Vehicle vs. C57/A-E	-1.618	-8.892 to 5.656	No	ns	>0.9999
C57/A-E	46.2	43.8	28.9	44.2	43.7	35	49	42.1	32.2	39.9	39.3			C57/Vehicle vs. PS1/Vehicle	11.15	3.872 to 18.42	Yes	***	0.0007
PS1/Vehicle	16.3	23.1	31.1	32.6	25.6	24.3	27.5	36.8	34	23.7	28.9			C57/Vehicle vs. PS1/A-E	2.591	-4.683 to 9.865	No	ns	>0.9999
PS1/A-E	30.6	42.2	36.5	36	29.4	46.5	45.5	25.1	37.7	33.8	34.7			C57/A-E vs. PS1/Vehicle	12.76	5.490 to 20.04	Yes	***	0.0001
														C57/A-E vs. PS1/A-E	4.209	-3.065 to 11.48	No	ns	0.6965
														PS1/Vehicle vs. PS1/A-E	-8.555	-15.83 to -1.281	Yes	*	0.0135

## Sheet: Fig. 1e
time in novel arm (%)
C57/Vehicle	C57/A-E	PS1/Vehicle	PS1/A-E				Mean Diff.	95.00% CI of diff.	Below threshold?	Summary	Adjusted P Value
33.5	51.2	29.8	23.2			C57/Vehicle vs. C57/A-E	-0.8636	-8.603 to 6.876	No	ns	>0.9999
42.6	45.6	22.2	41.1			C57/Vehicle vs. PS1/Vehicle	18.92	11.18 to 26.66	Yes	****	<0.0001
38.4	32.9	16.3	43.6			C57/Vehicle vs. PS1/A-E	3.209	-4.530 to 10.95	No	ns	>0.9999
29.3	41.3	26.4	32.7			C57/A-E vs. PS1/Vehicle	19.78	12.04 to 27.52	Yes	****	<0.0001
47.3	34.7	19.5	35.8			C57/A-E vs. PS1/A-E	4.073	-3.667 to 11.81	No	ns	0.9114
44.7	35.8	18.7	50.3			PS1/Vehicle vs. PS1/A-E	-15.71	-23.45 to -7.970	Yes	****	<0.0001
38.5	45.5	20.3	45.1
36.7	42.2	23.7	26.3
37.5	36.9	17.9	46.2
50.2	42.8	12.6	30.6
41	40.3	24.2	29.5
novel arm entries
C57/Vehicle	C57/A-E	PS1/Vehicle	PS1/A-E				Mean Diff.	95.00% CI of diff.	Below threshold?	Summary	Adjusted P Value
7	15	10	5			C57/Vehicle vs. C57/A-E	-0.8182	-3.931 to 2.295	No	ns	>0.9999
12	14	6	10			C57/Vehicle vs. PS1/Vehicle	4.364	1.250 to 7.477	Yes	**	0.0022
10	6	3	11			C57/Vehicle vs. PS1/A-E	0.6364	-2.477 to 3.750	No	ns	>0.9999
5	11	9	9			C57/A-E vs. PS1/Vehicle	5.182	2.069 to 8.295	Yes	***	0.0002
13	7	5	9			C57/A-E vs. PS1/A-E	1.455	-1.659 to 4.568	No	ns	>0.9999
12	9	4	14			PS1/Vehicle vs. PS1/A-E	-3.727	-6.841 to -0.6140	Yes	*	0.0115
10	13	5	11
9	12	8	7
8	10	4	12
14	12	2	8
11	11	7	8

## Sheet: Fig. 1h-i
latency
C57/Vehicle
day 1	61.5	52.9	65.8	82	64.4	78.6	72.5	50.7	79.3	68.2	64.6
day 2	34.1	30	35.4	60.9	38.4	45	36.3	26.6	48.5	42.6	32.7
day 3	23.9	20	24.8	48.2	18.6	35	29.5	20	36.9	28.7	24
day 4	20	16.7	20.3	42.2	12.5	23.2	20.9	13.8	30.7	25.6	17.5
day 5	17.7	14.3	17.6	40.6	13.5	25.8	21.8	10.2	27.3	21.1	15.5
day 6	17.5	12.2	19.9	34.4	15	23.9	19.1	8.3	25.3	20.5	14.6
C57/A-E
day 1	71.3	65.5	52.6	66	83.1	47	58.6	67.2	63.1	81.4	64.2
day 2	40.9	35.2	26.5	38.1	61.5	24.6	29.8	44.4	35	51.5	32.7
day 3	30.3	22.7	17.5	27.5	45.9	18.4	20.4	33.2	26.7	37.1	21.6
day 4	27.3	16.4	13.3	21.5	38.2	12.6	17.3	26.7	18.5	25.8	17.6
day 5	25.5	16	12.8	20.2	36.5	11	18.6	20	16.7	23.4	16.7
day 6	23.5	17	13.9	18.2	33	9.3	16.2	17.5	14.8	22.7	16.9
FAD/Vehicle
day 1	67.3	56.1	61.9	79.4	83	61.2	53.3	49.7	63.3	67.2	55.5
day 2	44.7	43.2	51.5	55.1	64	40.4	31.6	30.9	48.8	46.5	35.2
day 3	40.3	39.6	43	42.2	49.7	27.5	30.3	21.8	42.5	37.6	28.5
day 4	38.8	35.5	39.6	40.1	45.8	28.3	29.2	20.6	39.8	36.3	26
day 5	37.4	33.4	36.6	39.3	44.2	25.7	21.4	15.7	37.9	35.5	27.6
day 6	36.9	32.6	33	34.7	42	24.9	20.8	12.3	33.4	32.3	29.1
FAD/A-E
day 1	67.7	83.4	74.6	68.3	76	68.2	54.4	58.8	63.5	57.6	81.5
day 2	47	55.8	44.4	39.3	51.5	28.4	30.2	32	40.3	31.1	43.8
day 3	31.8	41.4	35.3	25.2	36.6	18.5	22.5	23.9	30.6	24.2	32.9
day 4	29.2	39.3	30.9	20.6	32.5	16.1	18.9	20.5	25	18.4	29.2				Mean Diff.	95.00% CI of diff.	Below threshold?	Summary	Adjusted P Value
day 5	26.9	35.7	27.5	18.4	28.7	17	14.7	17.4	22.3	15.4	24.3		day 5	FAD/Vehicle vs. FAD/A-E	9.673	0.01121 to 19.33	Yes	*	0.0496
day 6	25.1	31.8	23.3	16.7	27.2	14.9	12.5	16.4	20.3	16.1	21.6		day 6	FAD/Vehicle vs. FAD/A-E	9.645	0.6371 to 18.65	Yes	*	0.0316
length
C57/Vehicle
day 1	623	585	672	850	664	806	727	512	788	690	657
day 2	327	305	338	619	383	444	369	242	479	416	335
day 3	213	160	222	472	154	338	281	156	364	282	200
day 4	200	149	206	429	126	244	205	119	303	261	163
day 5	176	141	170	415	139	266	227	106	277	220	155
day 6	148	124	205	335	157	262	200	103	256	212	179
C57/A-E
day 1	731	667	570	685	852	486	603	685	646	824	658
day 2	415	347	258	373	611	242	310	437	348	506	332
day 3	266	205	144	254	438	156	191	305	243	363	218
day 4	293	201	140	237	407	130	195	272	210	266	205
day 5	260	166	127	219	408	115	187	226	168	230	176
day 6	242	197	144	211	378	110	163	208	160	230	177
FAD/Vehicle
day 1	739	675	730	872	910	693	631	562	733	775	658
day 2	449	455	514	550	661	404	368	396	503	480	338
day 3	402	410	436	451	486	272	303	256	429	373	297
day 4	395	389	428	435	457	266	231	212	403	375	280
day 5	381	345	386	402	451	248	217	202	392	329	265
day 6	355	323	319	351	438	255	209	157	356	333	292
FAD/A-E
day 1	699	874	766	711	803	693	552	607	655	598	837
day 2	468	557	434	383	507	478	295	306	390	301	433
day 3	297	405	336	232	351	364	195	214	290	216	308
day 4	282	386	305	202	330	248	177	196	248	169	281				Mean Diff.	95.00% CI of diff.	Below threshold?	Summary	Adjusted P Value
day 5	277	363	278	194	298	184	152	185	218	157	253		day 5	FAD/Vehicle vs. FAD/A-E	96.27	1.533 to 191.0	Yes	*	0.045
day 6	269	345	240	185	258	166	132	175	204	170	219		day 6	FAD/Vehicle vs. FAD/A-E	93.18	6.074 to 180.3	Yes	*	0.0317
time (%)															Mean Diff.	95.00% CI of diff.	Below threshold?	Summary	Adjusted P Value
C57/Vehicle	46.4	48.2	39.1	30.3	45.8	31.9	42	48.7	31.4	34.8	45			C57/Vehicle vs. C57/A-E	-1.536	-9.489 to 6.416	No	ns	>0.9999
C57/A-E	33.1	39.3	51	37.2	29	54.7	43.6	42.7	47.1	36	46.8			C57/Vehicle vs. FAD/Vehicle	10.74	2.784 to 18.69	Yes	**	0.0034
FAD/Vehicle	23.3	28	26.1	21.7	24.4	35.3	36	38.9	30.8	27.3	33.7			C57/Vehicle vs. FAD/A-E	2.118	-5.834 to 10.07	No	ns	>0.9999
FAD/A-E	33.8	29.9	37.1	44	32.3	45.5	47.8	43.7	33.8	37.1	35.3			C57/A-E vs. FAD/Vehicle	12.27	4.320 to 20.23	Yes	***	0.0007
														C57/A-E vs. FAD/A-E	3.655	-4.298 to 11.61	No	ns	>0.9999
														FAD/Vehicle vs. FAD/A-E	-8.618	-16.57 to -0.6658	Yes	*	0.0272
