# Supplementary material for: Allosteric activation of a cell-type-specific GPR120 inhibits amyloid pathology of Alzheimer’s disease
Source: Nat Aging. 2025 Dec 19;6(1):181–99. doi: 10.1038/s43587-025-01028-4 (PMC12823430; doi:10.1038/s43587-025-01028-4)
Supplement: Supplementary file 7 — Statistical source data. [file 43587_2025_1028_MOESM7_ESM.xlsx]

## Sheet: Fig. 2c
PS1
plaque-associated
GPR120+Iba1+	234	223	164	156	145	134	99	136	194	214
GPR120+CD11b+Iba1+	231	218	161	155	145	134	99	136	193	206
GPR120+CD11b+Iba1-	79	49	35	47	36	28	27	22	13	26
GPR120+CD11b-Iba1+	3	5	3	1	0	0	0	0	1	8
plaque-disassociated
GPR120+CD11b+Iba1+	3	0	8	7	19	14	6	0	4	0
GPR120+CD11b+Iba1-	33	35	22	20	26	23	18	19	7	11
GPR120+CD11b-Iba1+	0	5	12	10	4	3	8	7	5	4
GPR120-CD11b-Iba1+	64	58	73	76	44	54	89	112	37	52
vGLUT2-Ai6
vGLUT2+GPR120+	93	68	115	124	165	143	106	131	84	76

## Sheet: Fig. 2d
PAMAGPR120+/+	PAMAGPR120-/-	CTNGPR120+/+	CTNGPR120-/-				Mean Diff.	95.00% CI of diff.	Below threshold?	Summary	Adjusted P Value
1	0.02	1	0.2			PAMAGPR120+/+ vs. PAMAGPR120-/-	0.7992	0.5242 to 1.074	Yes	****	<0.0001
0.68	0.1	0.69	0			PAMAGPR120+/+ vs. CTNGPR120+/+	0.1	-0.1750 to 0.3750	No	ns	>0.9999
1.2	0.19	0.58	0.1			PAMAGPR120+/+ vs. CTNGPR120-/-	0.772	0.4970 to 1.047	Yes	****	<0.0001
0.75	0.08	0.77	0.1			PAMAGPR120-/- vs. CTNGPR120+/+	-0.6992	-0.9742 to -0.4242	Yes	****	<0.0001
0.83	0.074	0.92	0.2			PAMAGPR120-/- vs. CTNGPR120-/-	-0.0272	-0.3022 to 0.2478	No	ns	>0.9999
						CTNGPR120+/+ vs. CTNGPR120-/-	0.672	0.3970 to 0.9470	Yes	****	<0.0001

## Sheet: Fig. 2e
latency
PAMAGPR120+/+/Vehicle
day 1	76.4	71.9	65.3	81	75.2	63.5	81.8	67.4	82.3	85.6
day 2	54.4	50.7	45.3	55.6	52.9	38.2	58.3	46.5	53	55.8
day 3	41.9	39	29.5	40.7	39.4	27.1	38.5	32.9	40.6	41.4
day 4	34.6	35.8	27.5	38.2	37.6	25.7	40.1	31.4	40.3	39.2
day 5	32.8	32.7	26.9	33.6	35.7	17	38.5	29.4	37.8	40.3
day 6	32.1	35.3	25.2	36.6	34.7	23.2	37.1	28.6	36.3	38.1
PAMAGPR120+/+/A-E
day 1	78.1	90	68.5	76	90	74.8	69	81.5	78.9	82.7
day 2	43.7	59.1	39	44.8	55.1	46.4	31	45.3	46.2	52
day 3	30	41.1	22.5	30.2	37.6	29.3	24.7	28.1	25.2	35.5				Mean Diff.	95.00% CI of diff.	Below threshold?	Summary	Adjusted P Value
day 4	25.5	29.8	17.8	23	29.3	22.8	19.1	19.9	17.7	28.6			PAMA120+/+/V vs. PAMA120+/+/A-E	11.69	5.076 to 18.30	Yes	***	0.0003
day 5	23.6	29.7	15.1	21.4	25.2	20.3	14.1	16	11.5	25.3			PAMA120+/+/V vs. PAMA120+/+/A-E	12.25	3.798 to 20.70	Yes	**	0.0027
day 6	23.5	29.2	13.5	21.6	24.8	18.3	11.2	15.6	10	22.7			PAMA120+/+/V vs. PAMA120+/+/A-E	13.68	5.913 to 21.45	Yes	***	0.0004
PAMAGPR120-/-/Vehicle
day 1	84.8	78.9	82.6	65.7	61.3	75.1	76.4	82	63.9	59.7
day 2	60.6	55.1	57.8	37.9	37	50	47.8	55.2	41.2	38.1
day 3	42.3	39.5	41.7	30.2	28.6	40.4	33.2	37.2	31.4	24
day 4	39.5	37.7	36.9	29.6	25.4	33.5	32.2	34.8	27.4	25.3
day 5	39.5	36.2	38.1	27.3	24.4	35.8	32.3	32.1	27.6	23.7
day 6	37.2	32.3	36.8	26.7	24.3	31.6	30.6	34.1	25.2	22.3
PAMAGPR120-/-/A-E
day 1	84.3	71	88.1	83.8	66.9	73.6	59.3	86.1	80	78.8
day 2	54.8	37.2	56.3	56.7	35.4	51.4	29.1	53.3	47.1	45.5
day 3	40.6	35.1	43.8	50.7	33.6	31.5	24.8	40.3	38.2	32.6				Mean Diff.	95.00% CI of diff.	Below threshold?	Summary	Adjusted P Value
day 4	34.5	32.8	33.4	43.9	30.6	28.5	22.8	37.2	33.1	33.7			PAMA120-/-/V vs. PAMA120-/-/A-E	-0.82	-7.856 to 6.216	No	ns	>0.9999
day 5	33.9	33	34.3	41.6	29.7	26.8	21.7	36.1	32.8	30.5			PAMA120-/-/V vs. PAMA120-/-/A-E	-0.34	-7.687 to 7.007	No	ns	>0.9999
day 6	35	29.4	37	39.1	26.9	28.3	19.2	34.7	32.8	28			PAMA120-/-/V vs. PAMA120-/-/A-E	-0.93	-8.319 to 6.459	No	ns	>0.9999
length
PAMAGPR120+/+/Vehicle
day 1	727	702	624	772	720	618	807	652	791	817
day 2	563	515	468	545	536	343	580	458	531	550
day 3	453	411	321	446	407	294	412	356	435	441
day 4	317	326	251	372	357	233	395	298	387	385
day 5	314	312	246	335	341	187	371	282	370	394
day 6	303	321	230	352	335	228	368	270	347	377
PAMAGPR120+/+/A-E
day 1	745	907	638	726	876	708	631	739	756	794
day 2	450	621	432	470	571	479	336	474	493	546
day 3	321	439	232	327	390	332	281	339	261	370				Mean Diff.	95.00% CI of diff.	Below threshold?	Summary	Adjusted P Value
day 4	250	278	147	222	263	219	171	186	151	276			PAMA120+/+/V vs. PAMA120+/+/A-E	115.8	44.04 to 187.6	Yes	***	0.0009
day 5	232	256	132	220	234	190	128	164	109	255			PAMA120+/+/V vs. PAMA120+/+/A-E	123.2	44.46 to 201.9	Yes	**	0.0013
day 6	237	288	124	197	231	200	99	168	99	231			PAMA120+/+/V vs. PAMA120+/+/A-E	125.7	47.02 to 204.4	Yes	**	0.001
PAMAGPR120-/-/Vehicle
day 1	827	763	807	636	598	740	745	804	617	578
day 2	599	553	578	377	369	498	478	547	407	379
day 3	432	403	421	317	294	408	340	379	337	251
day 4	399	371	388	275	247	358	330	325	279	239
day 5	384	377	369	296	254	332	320	346	264	252
day 6	395	346	387	282	263	330	325	356	272	243
PAMAGPR120-/-/A-E
day 1	804	671	842	802	633	700	551	825	762	747
day 2	573	416	602	599	392	535	325	560	501	481
day 3	450	392	463	543	373	359	282	440	417	359				Mean Diff.	95.00% CI of diff.	Below threshold?	Summary	Adjusted P Value
day 4	343	324	337	429	304	278	218	368	328	335			PAMA120-/-/V vs. PAMA120-/-/A-E	-5.3	-80.50 to 69.90	No	ns	>0.9999
day 5	341	333	354	429	296	270	205	364	329	304			PAMA120-/-/V vs. PAMA120-/-/A-E	-3.1	-76.85 to 70.65	No	ns	>0.9999
day 6	365	316	391	386	282	295	185	357	342	294			PAMA120-/-/V vs. PAMA120-/-/A-E	-1.4	-77.72 to 74.92	No	ns	>0.9999
time (%)														Mean Diff.	95.00% CI of diff.	Below threshold?	Summary	Adjusted P Value
PAMAGPR120+/+/Vehicle	29.4	24.1	33.3	21	26.3	35	23.7	32.5	25.2	22.5			PAMAGPR120+/+Vehicle vs. PAMAGPR120+/+A-E	-7.8	-14.65 to -0.9538	Yes	*	0.0181
PAMAGPR120+/+/A-E	30.6	23.9	41.7	34.3	26.2	36	41.7	37.2	46.6	32.8			PAMAGPR120+/+Vehicle vs. PAMAGPR120-/-Vehicle	0.01	-6.836 to 6.856	No	ns	>0.9999
PAMAGPR120-/-/Vehicle	20.5	24.9	21.9	28	32.6	26.7	27.8	23.8	30.6	36.1			PAMAGPR120+/+Vehicle vs. PAMAGPR120-/-A-E	-0.91	-7.756 to 5.936	No	ns	>0.9999
PAMAGPR120-/-/A-E	24.3	28.3	23.8	22.6	32.7	30.2	37.4	24.9	26.6	31.3			PAMAGPR120+/+A-E vs. PAMAGPR120-/-Vehicle	7.81	0.9638 to 14.66	Yes	*	0.0179
													PAMAGPR120+/+A-E vs. PAMAGPR120-/-A-E	6.89	0.04376 to 13.74	Yes	*	0.0478
													PAMAGPR120-/-Vehicle vs. PAMAGPR120-/-A-E	-0.92	-7.766 to 5.926	No	ns	>0.9999

## Sheet: Fig. 2f
latency
CTNGPR120+/+/Vehicle
day 1	89.6	82.7	68.2	91	61.4	53.9	75.8	66.7	74.5	87.3
day 2	62.4	60.8	42.7	63.3	39.4	37.8	51.1	42.3	50.2	60.7
day 3	53.9	47.8	35.2	52.1	34.2	32	45	33.9	37.7	49.4
day 4	45.3	42.2	30.5	46.5	26.3	27.4	39	29.5	34.8	42.2
day 5	42.2	39.6	28.4	43.7	26.5	22.8	36.5	27.9	32.1	39.7
day 6	42	38.4	29.1	43.5	24.6	22.7	37	26.5	33.9	38.8
CTNGPR120+/+/A-E
day 1	77.5	78.9	67.3	54.6	60.4	63.8	69.1	84.3	75.6	89.6
day 2	56.3	54.2	42.8	36.4	39.5	41.6	43.3	59.4	54.1	63.7
day 3	44.2	36.4	32.4	26.2	28.9	30.1	33.6	38	33.7	48.7				Mean Diff.	95.00% CI of diff.	Below threshold?	Summary	Adjusted P Value
day 4	28.8	25.3	22.4	17.6	19.9	18.5	21.7	28.2	20.3	29.4			CTN120+/+/V vs. CTN120+/+/A-E	13.16	4.652 to 21.67	Yes	**	0.0018
day 5	27	24.8	20.4	15.1	16.8	17.9	19.6	27.5	20	31.4			CTN120+/+/V vs. CTN120+/+/A-E	11.89	3.291 to 20.49	Yes	**	0.0043
day 6	23.1	22.3	20.5	12.6	16.9	15.2	18.4	25.7	17.1	29.2			CTN120+/+/V vs. CTN120+/+/A-E	13.55	4.962 to 22.14	Yes	**	0.0013
CTNGPR120-/-/Vehicle
day 1	90	85.7	79.6	77.8	63.3	59.6	66.1	69.7	87.4	71.6
day 2	70.5	67	58.6	57.4	47.5	38.8	55.6	49.2	67.9	47.6
day 3	55.2	50.9	44.1	43	33.8	24.4	41.3	35.2	43.6	30.4
day 4	47.7	43	40.6	42.1	27.8	22.9	35.2	32.5	42.1	29.7
day 5	44.6	40.1	38.3	36.9	26	21.5	22.4	29.3	41.9	29.2
day 6	42.7	38.3	34.6	31.2	26.4	19.3	23.6	27.3	40.2	27.6
CTNGPR120-/-/A-E
day 1	70.4	82.9	56.7	75.1	54.6	65	73.8	75.5	82	86.1
day 2	56.6	64.9	37.8	56.8	35.7	42.3	54.1	52.2	64.9	66
day 3	31.9	39.3	27.4	29.9	27.6	30.5	39.7	33.8	43.6	46.4				Mean Diff.	95.00% CI of diff.	Below threshold?	Summary	Adjusted P Value
day 4	25.5	31.9	18	20.6	19.8	23.1	27.4	25.7	32.2	35			CTN120-/-/V vs. CTN120-/-/A-E	10.44	1.125 to 19.75	Yes	*	0.0232
day 5	23.6	27.7	13.9	17.1	13.8	17.5	20.6	19.3	27.4	30.2			CTN120-/-/V vs. CTN120-/-/A-E	11.91	2.204 to 21.62	Yes	*	0.0118
day 6	17.3	25.5	13.3	21.1	9.6	15.7	23.8	16.9	24.3	27.4			CTN120-/-/V vs. CTN120-/-/A-E	11.63	2.551 to 20.71	Yes	**	0.0082
length
CTNGPR120+/+/Vehicle
day 1	814	763	622	839	568	479	702	623	687	812
day 2	626	605	430	634	497	372	514	428	507	604
day 3	495	436	304	472	291	273	408	302	340	447
day 4	404	373	256	412	199	225	327	242	298	380
day 5	382	356	251	400	225	193	327	234	288	359
day 6	387	361	259	406	220	203	344	242	315	358
CTNGPR120+/+/A-E
day 1	700	712	617	490	553	578	635	786	691	809
day 2	526	394	480	337	378	411	425	585	507	614
day 3	391	327	293	220	255	274	316	346	302	448				Mean Diff.	95.00% CI of diff.	Below threshold?	Summary	Adjusted P Value
day 4	246	240	211	165	182	162	209	273	211	297			CTN120+/+/V vs. CTN120+/+/A-E	92	4.537 to 179.5	Yes	*	0.0364
day 5	232	220	171	123	134	159	177	238	171	297			CTN120+/+/V vs. CTN120+/+/A-E	109.3	23.48 to 195.1	Yes	**	0.0087
day 6	223	201	185	117	150	134	176	239	172	297			CTN120+/+/V vs. CTN120+/+/A-E	120.1	34.38 to 205.8	Yes	**	0.0039
CTNGPR120-/-/Vehicle
day 1	834	771	677	672	573	495	650	566	809	688
day 2	672	656	538	530	522	371	539	435	693	469
day 3	590	541	469	478	365	270	447	322	483	354
day 4	437	395	374	386	249	202	328	281	393	270
day 5	401	363	348	342	307	189	279	235	392	260
day 6	398	355	327	289	323	180	206	222	384	254
CTNGPR120-/-/A-E
day 1	641	780	519	692	478	564	667	696	751	773
day 2	551	630	366	542	327	375	513	504	613	608
day 3	372	428	316	322	294	300	413	361	455	459				Mean Diff.	95.00% CI of diff.	Below threshold?	Summary	Adjusted P Value
day 4	225	296	164	191	158	193	234	225	300	299			CTN120-/-/V vs. CTN120-/-/A-E	103	13.35 to 192.7	Yes	*	0.0195
day 5	227	277	135	164	134	145	186	198	253	261			CTN120-/-/V vs. CTN120-/-/A-E	113.6	30.18 to 197.0	Yes	**	0.0049
day 6	215	261	143	204	118	132	229	217	246	249			CTN120-/-/V vs. CTN120-/-/A-E	92.4	4.710 to 180.1	Yes	*	0.0357
time (%)														Mean Diff.	95.00% CI of diff.	Below threshold?	Summary	Adjusted P Value
CTNGPR120+/+/Vehicle	19.8	22.5	30.4	16.8	34.1	36.9	26.3	31	30.2	20.7			CTNGPR120+/+Vehicle vs. CTNGPR120+/+A-E	-9.02	-16.87 to -1.166	Yes	*	0.0169
CTNGPR120+/+/A-E	32.4	34.6	36.1	44.6	40	41.2	39.5	28.6	35.5	26.4			CTNGPR120+/+Vehicle vs. CTNGPR120-/-Vehicle	0.18	-7.674 to 8.034	No	ns	>0.9999
CTNGPR120-/-/Vehicle	17.2	20.9	22.8	23	31.3	37.4	33.7	31.3	21.9	27.4			CTNGPR120+/+Vehicle vs. CTNGPR120-/-A-E	-7.93	-15.78 to -0.07639	Yes	*	0.0467
CTNGPR120-/-/A-E	34.8	29.2	42.3	33.4	45.3	40.5	31.5	35.5	29.4	26.1			CTNGPR120+/+A-E vs. CTNGPR120-/-Vehicle	9.2	1.346 to 17.05	Yes	*	0.0142
													CTNGPR120+/+A-E vs. CTNGPR120-/-A-E	1.09	-6.764 to 8.944	No	ns	>0.9999
													CTNGPR120-/-Vehicle vs. CTNGPR120-/-A-E	-8.11	-15.96 to -0.2564	Yes	*	0.0396

## Sheet: Fig. 2g
time in novel arm (%)
PAMAGPR120+/+/Vehicle	PAMAGPR120+/+/A-E	PAMAGPR120-/-/Vehicle	PAMAGPR120-/-/A-E				Mean Diff.	95.00% CI of diff.	Below threshold?	Summary	Adjusted P Value
25.7	33.7	10.5	16.3			PAMAGPR120+/+Vehicle vs. PAMAGPR120+/+A-E	-13.76	-22.63 to -4.892	Yes	***	0.0007
16.7	24.6	22.6	21.8			PAMAGPR120+/+Vehicle vs. PAMAGPR120-/-Vehicle	0.17	-8.698 to 9.038	No	ns	>0.9999
29.3	42.3	16.2	18.9			PAMAGPR120+/+Vehicle vs. PAMAGPR120-/-A-E	-0.49	-9.358 to 8.378	No	ns	>0.9999
10	28.4	27.7	21.6			PAMAGPR120+/+A-E vs. PAMAGPR120-/-Vehicle	13.93	5.062 to 22.80	Yes	***	0.0006
21	27.6	32.1	24.8			PAMAGPR120+/+A-E vs. PAMAGPR120-/-A-E	13.27	4.402 to 22.14	Yes	**	0.0011
32.7	39	18.5	23.9			PAMAGPR120-/-Vehicle vs. PAMAGPR120-/-A-E	-0.66	-9.528 to 8.208	No	ns	>0.9999
15.5	46.6	12	32.4
30	36.8	16.5	16.3
21.7	45.2	30.4	23.5
17.6	33.6	32	25.6
novel arm entries
PAMAGPR120+/+/Vehicle	PAMAGPR120+/+/A-E	PAMAGPR120-/-/Vehicle	PAMAGPR120-/-/A-E				Mean Diff.	95.00% CI of diff.	Below threshold?	Summary	Adjusted P Value
2	10	3	4			PAMAGPR120+/+Vehicle vs. PAMAGPR120+/+A-E	-4.4	-7.223 to -1.577	Yes	***	0.0006
5	6	4	4			PAMAGPR120+/+Vehicle vs. PAMAGPR120-/-Vehicle	0.2	-2.623 to 3.023	No	ns	>0.9999
5	8	7	2			PAMAGPR120+/+Vehicle vs. PAMAGPR120-/-A-E	0	-2.823 to 2.823	No	ns	>0.9999
8	9	8	5			PAMAGPR120+/+A-E vs. PAMAGPR120-/-Vehicle	4.6	1.777 to 7.423	Yes	***	0.0004
1	10	0	1			PAMAGPR120+/+A-E vs. PAMAGPR120-/-A-E	4.4	1.577 to 7.223	Yes	***	0.0006
5	8	4	2			PAMAGPR120-/-Vehicle vs. PAMAGPR120-/-A-E	-0.2	-3.023 to 2.623	No	ns	>0.9999
7	7	4	6
6	11	5	8
5	9	1	7
0	10	6	5

## Sheet: Fig. 2h
time in novel arm (%)
CTNGPR120+/+/Vehicle	CTNGPR120+/+/A-E	CTNGPR120-/-/Vehicle	CTNGPR120-/-/A-E				Mean Diff.	95.00% CI of diff.	Below threshold?	Summary	Adjusted P Value
15.5	35.6	17	26.7			CTNGPR120+/+Vehicle vs. CTNGPR120+/+A-E	-11.46	-19.16 to -3.761	Yes	**	0.0011
31.2	29.9	24.8	21.4			CTNGPR120+/+Vehicle vs. CTNGPR120-/-Vehicle	1.77	-5.929 to 9.469	No	ns	>0.9999
16.4	44	31.5	40.8			CTNGPR120+/+Vehicle vs. CTNGPR120-/-A-E	-7.92	-15.62 to -0.2212	Yes	*	0.0408
23.3	39.8	30.7	31.1			CTNGPR120+/+A-E vs. CTNGPR120-/-Vehicle	13.23	5.531 to 20.93	Yes	***	0.0002
22.9	33.4	18.3	26.6			CTNGPR120+/+A-E vs. CTNGPR120-/-A-E	3.54	-4.159 to 11.24	No	ns	>0.9999
35	42.6	16	38.2			CTNGPR120-/-Vehicle vs. CTNGPR120-/-A-E	-9.69	-17.39 to -1.991	Yes	**	0.0073
27.6	26.7	19.4	33.3
16.8	31.5	13.6	27.7
22.1	27.4	21	28.8
17.5	32	18.3	32.9
novel arm entries
CTNGPR120+/+/Vehicle	CTNGPR120+/+/A-E	CTNGPR120-/-/Vehicle	CTNGPR120-/-/A-E				Mean Diff.	95.00% CI of diff.	Below threshold?	Summary	Adjusted P Value
6	12	3	8			CTNGPR120+/+Vehicle vs. CTNGPR120+/+A-E	-5	-7.704 to -2.296	Yes	****	<0.0001
6	8	4	5			CTNGPR120+/+Vehicle vs. CTNGPR120-/-Vehicle	0.4	-2.304 to 3.104	No	ns	>0.9999
8	10	4	6			CTNGPR120+/+Vehicle vs. CTNGPR120-/-A-E	-4.4	-7.104 to -1.696	Yes	***	0.0004
7	9	1	12			CTNGPR120+/+A-E vs. CTNGPR120-/-Vehicle	5.4	2.696 to 8.104	Yes	****	<0.0001
4	10	0	7			CTNGPR120+/+A-E vs. CTNGPR120-/-A-E	0.6	-2.104 to 3.304	No	ns	>0.9999
6	11	6	11			CTNGPR120-/-Vehicle vs. CTNGPR120-/-A-E	-4.8	-7.504 to -2.096	Yes	***	0.0001
2	7	7	10
1	8	5	10
3	9	6	9
2	11	5	11
