# Supplementary material for: Allosteric activation of a cell-type-specific GPR120 inhibits amyloid pathology of Alzheimer’s disease
Source: Nat Aging. 2025 Dec 19;6(1):181–99. doi: 10.1038/s43587-025-01028-4 (PMC12823430; doi:10.1038/s43587-025-01028-4)
Supplement: Supplementary file 9 — Statistical source data. [file 43587_2025_1028_MOESM9_ESM.xlsx]

## Sheet: Fig. 3h
ALA (um)											Ave	SD	SEM
0	0.0013	0.0008	0.0015	0.0024	0.0021	0.0025	0.0013	0.0009	0.0016		0.0016	0.00061441	0.000217227
1	0.0054	0.0051	0.0063	0.0145	0.0136	0.0139	0.0088	0.0067	0.0085		0.0092	0.00380953	0.00134687
5	0.0142	0.0137	0.0148	0.0251	0.0237	0.0243	0.0215	0.0172	0.0194		0.0193222	0.00453976	0.00160505
10	0.0154	0.0143	0.0152	0.0334	0.0306	0.0322	0.0239	0.0205	0.0217		0.0230222	0.0075299	0.00266222
15	0.0189	0.0179	0.0185	0.0346	0.0312	0.0338	0.0251	0.0223	0.0235		0.0250889	0.00658966	0.0023298
20	0.0178	0.0163	0.0182	0.0357	0.0315	0.0341	0.0249	0.0221	0.0229		0.0248333	0.0072964	0.00257967
Best-fit values
Bmax		0.0264
Kd		2.521
NS		3.753e-05
Background		0.001617
95% CI (profile likelihood)
Bmax		0.01326 to 0.2184
Kd		0.4853 to 31.97
NS		-0.003199 to 0.0006566
Background		-0.002319 to 0.005480

## Sheet: Fig. 3i
EDA (um)											Ave	SD	SEM
0	0	0	0	0	0	0	0	0	0		0	0	0
1	0.0055	0.0058	0.0063	0.0077	0.0064	0.0072	0.0052	0.0074	0.0055		0.00633333	0.000916515	0.000324037
5	0.0133	0.0176	0.0147	0.0224	0.0196	0.0208	0.0136	0.0189	0.0152		0.0173444	0.00329853	0.00116621
10	0.0141	0.018	0.0152	0.0263	0.0224	0.0247	0.0143	0.0202	0.0167		0.0191	0.00454863	0.00160818
15	0.0154	0.0193	0.0165	0.0296	0.0267	0.0268	0.0183	0.0211	0.0195		0.0214667	0.00502718	0.00177738
20	0.0184	0.0205	0.0182	0.0289	0.0268	0.0273	0.0192	0.0222	0.0199		0.0223778	0.00417426	0.00147582
Best-fit values
Bmax	0.02614
Kd	2.746
NS	-5.331e-05
Background	-0.0001681
95% CI (profile likelihood)
Bmax	0.01660 to 0.05495
Kd	1.034 to 9.284
NS	-0.0009031 to 0.0003756
Background	-0.002654 to 0.002271

## Sheet: Fig. 3j
EDA (10 um)+ALA
ALA (um)												Ave	SD	SEM
0	0	0	0	0	0	0	0	0	0			0	0	0
1	0.0043	0.0061	0.0032	0.0057	0.0035	0.0052	0.0096	0.0086	0.0099			0.00623333	0.00255343	0.000902774
5	0.0104	0.0136	0.0109	0.0168	0.0098	0.0155	0.0208	0.0192	0.0202			0.0152444	0.00430468	0.00152193
10	0.0121	0.0147	0.0133	0.0213	0.0186	0.0208	0.0342	0.0314	0.0327			0.0221222	0.00860258	0.00304147
15	0.0153	0.0162	0.0148	0.0261	0.0233	0.0245	0.0376	0.0352	0.0364			0.0254889	0.00915511	0.00323682
20	0.0201	0.0218	0.0172	0.0269	0.0241	0.0259	0.0378	0.0358	0.0361			0.0273	0.00755315	0.00267044
25	0.0217	0.023	0.0206	0.0246	0.0257	0.0274	0.0363	0.032	0.0348			0.0273444	0.00574372	0.00203071
30	0.022	0.0235	0.0214	0.0249	0.0256	0.0279	0.0377	0.0336	0.0352			0.0279778	0.00604644	0.00213774
Best-fit values
Bmax	0.0426
Kd	8.063
NS	-0.000209
Background	0.0006251
95% CI (profile likelihood)
Bmax	0.01845 to 3.504
Kd	1.370 to 240.3
NS	-0.01220 to 0.0004266
Background	-0.003429 to 0.004261
Goodness of Fit
Degrees of Freedom	20
R squared	0.9117
Sum of Squares	0.0002335
Sy.x	0.003417
