# Supplementary material for: Allosteric activation of a cell-type-specific GPR120 inhibits amyloid pathology of Alzheimer’s disease
Source: Nat Aging. 2025 Dec 19;6(1):181–99. doi: 10.1038/s43587-025-01028-4 (PMC12823430; doi:10.1038/s43587-025-01028-4)
Supplement: Supplementary file 10 — Statistical source data. [file 43587_2025_1028_MOESM10_ESM.xlsx]

## Sheet: Fig. 4d
	POPC	EDA	ALA	EDA+ALA
GPR120	-20.6	-22.5	-25.2	-26
GPR120-Gi	-60.2	-35.6	-56.8	-97.8

## Sheet: Fig. 4f
	ALA			ALA+EDA
	Ave	SEM	N	Ave	SEM	N
-9	-0.0023	0.00221	5	-0.00126	0.001228	5
-8	-0.0035	0.002593	5	-0.00158	0.00142	5
-7	-0.0039	0.002533	5	-0.0019	0.001606	5
-6	-0.00934	0.0031	5	-0.00316	0.001815	5
-5	-0.0216	0.003044	5	-0.0056	0.002032	5
-4	-0.02894	0.004242	5	-0.00924	0.001705	5
-3	-0.03124	0.004438	5	-0.01022	0.001417	5
-2	-0.03282	0.003885	5	-0.01126	0.001704	5
Two sites - Fit logIC50
Best-fit values
Top	-0.00291	-0.001439
Bottom	-0.03241	-0.01089
FractionHi	0.7661	0.3
LogIC50HI	-5.591	-6.108
LogIC50Lo	-4.092	-4.469
IC50Hi	2.563e-06	7.801e-07
IC50Lo	8.082e-05	3.397e-05

## Sheet: Fig. 4g
	ALA			ALA+EDA
	Ave	SEM	N	Ave	SEM	N
-9	-0.00026	0.000321	5	-8e-05	0.00013	5
-8	-0.00018	0.000217	5	-0.00016	0.000207	5
-7	-0.00034	0.00023	5	-0.0003	0.000292	5
-6	-0.00058	0.000466	5	-0.00116	0.000773	5
-5	-0.00078	0.000705	5	-0.0054	0.00129	5
-4	-0.00146	0.001252	5	-0.00678	0.001743	5
-3	-0.00336	0.001853	5	-0.00772	0.001486	5
-2	-0.00544	0.001568	5	-0.00798	0.001672	5
Two sites - Fit logIC50
Best-fit values
Top	-0.0002394	-8.38e-05
Bottom	-0.005882	-0.007674
FractionHi	0.118	Unstable
LogIC50HI	-5.947	-5.308
LogIC50Lo	-3.001	-5.308
IC50Hi	1.129e-06	4.924e-06
IC50Lo	0.0009983	4.924e-06

## Sheet: Fig. 4h
	ALA			ALA+EDA
	Ave	SEM	N	Ave	SEM	N
-9	-0.0032	0.001718	5	-0.00246	0.001733	5
-8	-0.00304	0.001996	5	-0.0056	0.002187	5
-7	-0.00364	0.002188	5	-0.01202	0.002189	5
-6	-0.00598	0.002776	5	-0.0256	0.002813	5
-5	-0.01108	0.003436	5	-0.0296	0.004169	5
-4	-0.01778	0.004607	5	-0.03232	0.004433	5
-3	-0.02474	0.004577	5	-0.03376	0.00388	5
-2	-0.0267	0.004875	5	-0.03326	0.004807	5
Two sites - Fit logIC50
Best-fit values
Top	-0.003144	-0.003182
Bottom	-0.0268	-0.0336
FractionHi	0.3559	0.8644
LogIC50HI	-5.68	-6.726
LogIC50Lo	-3.85	-4.354
IC50Hi	2.087e-06	1.877e-07
IC50Lo	0.0001413	4.423e-05

## Sheet: Fig. 4i
	ALA			ALA+EDA
	Ave	SEM	N	Ave	SEM	N
-8	0.066667	0.081445	3	0.163333	0.041633	3
-7.5	1.25333	0.296704	3	0.173333	0.049329	3
-7	1.65667	0.364737	3	0.186667	0.030551	3
-6.5	9.32	1.06838	3	1.43	0.282135	3
-6	32.44	3.0985	3	1.37333	0.155027	3
-5.5	53.72	5.9738	3	1.68	0.26	3
-5	72.5167	6.37763	3	3.55667	0.463609	3
-4.5	75.58	6.53335	3	8.25333	0.534072	3
-4	75.9367	5.5187	3	11.6533	0.794313	3
-3.5	76.2867	6.30823	3	17.4933	1.38962	3
-3	77.3567	6.37809	3	20.3567	1.51988	3
		Two sites - Fit logIC50
		Best-fit values
		Top	-2.261	0.461
		Bottom	78.26	22.95
		FractionHi	Unstable	0.3666
		LogIC50HI	-5.862	-4.719
		LogIC50Lo	-5.862	-3.715
		IC50Hi	1.373e-06	1.911e-05
		IC50Lo	1.373e-06	0.0001926
		95% CI (profile likelihood)
		Top	-5.672 to 1.082	0.006335 to 0.8988
		Bottom	75.55 to 81.01	21.19 to 35.71
		FractionHi	(Very wide)	0.03472 to 0.7660
		LogIC50HI	-5.965 to -5.759	-7.669 to -4.278
		LogIC50Lo	-5.965 to -5.759	-4.163 to -2.395
		IC50Hi	1.083e-006 to 1.742e-006	2.143e-008 to 5.278e-005
		IC50Lo	1.083e-006 to 1.742e-006	6.865e-005 to 0.004024
		Goodness of Fit
		Degrees of Freedom	28	28
		R squared	0.9833	0.989
		Sum of Squares	608.5	18.04
		Sy.x	4.662	0.8026

## Sheet: Fig. 4j
FLAG	V-0µM ALA	V-10µM ALA	V-50µM ALA	10µM EDA-0µM ALA	10µM EDA-10µM ALA	10µM EDA-50µM ALA
	0.061	0.087	0.583	0.014	0.007	0.659
	0.114	0.065	0.601	0.015	0	0.604
	0.092	0.076	0.502	0.021	0.013	0.762
YFP	V-0µM ALA	V-10µM ALA	V-50µM ALA	10µM EDA-0µM ALA	10µM EDA-10µM ALA	10µM EDA-50µM ALA
	1.039	0.732	1.005	1.089	1.002	0.611
	0.957	1.029	0.876	0.772	0.918	1.022
	0.638	0.747	0.749	0.815	0.729	1.136
Tukey's multiple comparisons test	Mean Diff.	95.00% CI of diff.	Below threshold?	Summary	Adjusted P Value
Vehicle-0 vs. Column B	-0.789	-1.192 to -0.3861	Yes	****	<0.0001
Vehicle-0 vs. Vehicle-10	0.013	-0.3899 to 0.4159	No	ns	>0.9999
Vehicle-0 vs. Vehicle-50	-0.489	-0.8920 to -0.08600	Yes	**	0.0087
Vehicle-0 vs. EDA-0	0.07233	-0.3306 to 0.4752	No	ns	>0.9999
Column B vs. Column H	-0.014	-0.4169 to 0.3889	No	ns	>0.9999
Vehicle-10 vs. Column D	-0.76	-1.163 to -0.3571	Yes	****	<0.0001
Vehicle-10 vs. EDA-0	0.05933	-0.3436 to 0.4622	No	ns	>0.9999
Column D vs. Column J	-0.047	-0.4499 to 0.3559	No	ns	>0.9999
Vehicle-50 vs. EDA-50	-0.113	-0.5159 to 0.2899	No	ns	0.9958
Vehicle-50 vs. Column F	-0.3147	-0.7176 to 0.08822	No	ns	0.2341
Column F vs. Column L	-0.04633	-0.4492 to 0.3566	No	ns	>0.9999
EDA-0 vs. Column H	-0.8753	-1.278 to -0.4724	Yes	****	<0.0001
EDA-10 vs. Column J	-0.8763	-1.279 to -0.4734	Yes	****	<0.0001
EDA-50 vs. Column L	-0.248	-0.6509 to 0.1549	No	ns	0.5522
