# Supplementary material for: Allosteric activation of a cell-type-specific GPR120 inhibits amyloid pathology of Alzheimer’s disease
Source: Nat Aging. 2025 Dec 19;6(1):181–99. doi: 10.1038/s43587-025-01028-4 (PMC12823430; doi:10.1038/s43587-025-01028-4)
Supplement: Supplementary file 12 — Statistical source data. [file 43587_2025_1028_MOESM12_ESM.xlsx]

## Sheet: Fig. 5b
														Ave	SD	SEM
PAMAGPR120+/+Vehicle	3.3	6.6	1.1	4.5	5.4	4.7	5.9	0.8	1.3	4.1	5	2.7		3.78333	1.94555	0.586604
PAMAGPR120-/-Vehicle	5.1	2.7	6.3	4.6	4.4	3	3.9	1.4	5.5	5.4	3.3	4.5		4.175	1.38375	0.417217
PAMAGPR120+/+A-E	1.7	0.3	0.6	0.05	1.1	0.6	0.5	1.7	2.8	0.3	0.07	1.6		0.943333	0.845785	0.255014
PAMAGPR120-/-A-E	4.3	6.4	2.7	4.9	2.7	1.2	1.3	3.8	4.2	3.6	1.5	0.5		3.09167	1.75834	0.530158
	Mean Diff.	95.00% CI of diff.	Below threshold?	Summary	Adjusted P Value
PAMAGPR120+/+Vehicle vs. PAMAGPR120+/+A-E	2.84	1.101 to 4.579	Yes	***	0.0003
PAMAGPR120+/+Vehicle vs. PAMAGPR120-/-Vehicle	-0.3917	-2.131 to 1.347	No	ns	>0.9999
PAMAGPR120+/+Vehicle vs. PAMAGPR120-/-A-E	0.6917	-1.047 to 2.431	No	ns	>0.9999
PAMAGPR120+/+A-E vs. PAMAGPR120-/-Vehicle	-3.232	-4.965 to -1.498	Yes	****	<0.0001
PAMAGPR120+/+A-E vs. PAMAGPR120-/-A-E	-2.148	-3.887 to -0.4095	Yes	**	0.0083
PAMAGPR120-/-Vehicle vs. PAMAGPR120-/-A-E	1.083	-0.6555 to 2.822	No	ns	0.5534

## Sheet: Fig. 5d
														Ave	SD	SEM
PAMAGαi1+/+Vehicle	6	4.1	1.5	4.7	2.9	3.3	5.7	1.8	5.2	7.1	6.8	4.5		4.46667	1.82674	0.550782
PAMAGαi1-/-Vehicle	6.5	5.2	3.8	1.6	3.2	4.3	6.5	4.9	4.6	2.6	4.4	2.3		4.15833	1.5477	0.466649
PAMAGαi1+/+A-E	0.3	0.7	0.04	0.7	1.16	0.1	1.5	0.2	1.03	0.9	1.2	0.05		0.656667	0.509551	0.153635
PAMAGαi1-/-A-E	1.5	3.9	4.6	4	0.3	1.2	2.6	3.1	4.3	5.6	5.2	1		3.10833	1.77019	0.533731
	Mean Diff.	95.00% CI of diff.	Below threshold?	Summary	Adjusted P Value
PAMAGαi1+/+Vehicle vs. PAMAGαi1+/+A-E	3.81	2.106 to 5.514	Yes	****	<0.0001
PAMAGαi1+/+Vehicle vs. PAMAGαi1-/-Vehicle	0.3083	-1.395 to 2.012	No	ns	>0.9999
PAMAGαi1+/+Vehicle vs. PAMAGαi1-/-A-E	1.358	-0.3453 to 3.062	No	ns	0.1973
PAMAGαi1+/+A-E vs. PAMAGαi1-/-Vehicle	-3.502	-5.200 to -1.803	Yes	****	<0.0001
PAMAGαi1+/+A-E vs. PAMAGαi1-/-A-E	-2.452	-4.155 to -0.7480	Yes	**	0.0015
PAMAGαi1-/-Vehicle vs. PAMAGαi1-/-A-E	1.05	-0.6536 to 2.754	No	ns	0.574

## Sheet: Fig. 5f
Cortex														Ave	SD	SEM
PAMAGPR120+/+Vehicle	3	5	0	5	3	2	5	3	2	4	1	3		3	1.59545	0.481046
PAMAGPR120-/-Vehicle	1	2	4	5	3	6	4	2	2	3	2	1		2.91667	1.56428	0.471648
PAMAGPR120+/+A-E	6	12	6	7	3	5	8	9	6	4	7	8		6.75	2.37888	0.717261
PAMAGPR120-/-A-E	4	3	2	0	1	6	5	7	4	2	5	3		3.5	2.06706	0.623241
	Mean Diff.	95.00% CI of diff.	Below threshold?	Summary	Adjusted P Value
PAMAGPR120+/+Vehicle vs. PAMAGPR120+/+A-E	-3.75	-6.138 to -1.362	Yes	***	0.0001
PAMAGPR120+/+Vehicle vs. PAMAGPR120-/-Vehicle	0.08333	-2.305 to 2.471	No	ns	>0.9999
PAMAGPR120+/+Vehicle vs. PAMAGPR120-/-A-E	-0.5	-2.888 to 1.888	No	ns	0.998
PAMAGPR120+/+A-E vs. PAMAGPR120-/-Vehicle	3.833	1.661 to 6.006	Yes	****	<0.0001
PAMAGPR120+/+A-E vs. PAMAGPR120-/-A-E	3.25	0.8618 to 5.638	Yes	**	0.0014
PAMAGPR120-/-Vehicle vs. PAMAGPR120-/-A-E	-0.5833	-2.971 to 1.805	No	ns	0.9947
Hippocampus														Ave	SD	SEM
PAMAGPR120+/+Vehicle	1	2	2	3	5	4	3	4	6	2	4	1		2.92308	1.56428	0.471648
PAMAGPR120-/-Vehicle	4	5	4	2	4	6	1	2	1	0	3	2		2.76923	1.80067	0.542923
PAMAGPR120+/+A-E	5	7	10	6	4	8	7	4	6	5	5	9		6.53846	1.92275	0.579731
PAMAGPR120-/-A-E	2	4	5	7	3	4	6	0	3	1	3	5		3.69231	2.02073	0.609272
	Mean Diff.	95.00% CI of diff.	Below threshold?	Summary	Adjusted P Value
PAMAGPR120+/+Vehicle vs. PAMAGPR120+/+A-E	-3.25	-5.314 to -1.186	Yes	***	0.0005
PAMAGPR120+/+Vehicle vs. PAMAGPR120-/-Vehicle	0.25	-2.138 to 2.638	No	ns	>0.9999
PAMAGPR120+/+Vehicle vs. PAMAGPR120-/-A-E	-0.5	-2.888 to 1.888	No	ns	0.998
PAMAGPR120+/+A-E vs. PAMAGPR120-/-Vehicle	3.5	1.436 to 5.564	Yes	***	0.0002
PAMAGPR120+/+A-E vs. PAMAGPR120-/-A-E	2.75	0.6863 to 4.814	Yes	**	0.0039
PAMAGPR120-/-Vehicle vs. PAMAGPR120-/-A-E	-0.75	-3.138 to 1.638	No	ns	0.9768

## Sheet: Fig. 5h
Cortex														Ave	SD	SEM
PAMAGαi1+/+Vehicle	2	3	4	6	0	1	0	2	2	4	3	3		2.5	1.73205	0.5
PAMAGαi1-/-Vehicle	1	2	2	0	0	4	3	3	5	2	1	1		2	1.53741	0.443813
PAMAGαi1+/+A-E	5	7	11	8	6	7	12	5	9	8	7	5		7.5	2.27636	0.657129
PAMAGαi1-/-A-E	3	7	8	5	4	6	2	0	5	4	3	7		4.5	2.31595	0.668558
	Mean Diff.	95.00% CI of diff.	Below threshold?	Summary	Adjusted P Value
PAMAGαi1+/+Vehicle vs. PAMAGαi1+/+A-E	-5	-7.243 to -2.757	Yes	****	<0.0001
PAMAGαi1+/+Vehicle vs. PAMAGαi1-/-Vehicle	0.5	-1.901 to 2.901	No	ns	0.9981
PAMAGαi1+/+Vehicle vs. PAMAGαi1-/-A-E	-2	-4.401 to 0.4012	No	ns	0.175
PAMAGαi1+/+A-E vs. PAMAGαi1-/-Vehicle	5.5	3.257 to 7.743	Yes	****	<0.0001
PAMAGαi1+/+A-E vs. PAMAGαi1-/-A-E	3	0.5988 to 5.401	Yes	**	0.0048
PAMAGαi1-/-Vehicle vs. PAMAGαi1-/-A-E	-2.5	-4.901 to -0.09881	Yes	*	0.0352
Hippocampus														Ave	SD	SEM
PAMAGαi1+/+Vehicle	2	3	3	5	1	1	0	4	3	2	5	4		2.75	1.60255	0.462618
PAMAGαi1-/-Vehicle	0	0	2	3	5	4	1	5	3	3	2	4		2.66667	1.72328	0.497468
PAMAGαi1+/+A-E	7	8	9	4	5	6	10	9	5	5	7	8		6.91667	1.92865	0.556754
PAMAGαi1-/-A-E	0	0	1	3	4	2	6	5	3	2	1	2		2.41667	1.88092	0.542976
	Mean Diff.	95.00% CI of diff.	Below threshold?	Summary	Adjusted P Value
PAMAGαi1+/+Vehicle vs. PAMAGαi1+/+A-E	-4.167	-6.568 to -1.765	Yes	****	<0.0001
PAMAGαi1+/+Vehicle vs. PAMAGαi1-/-Vehicle	0.08333	-2.318 to 2.485	No	ns	>0.9999
PAMAGαi1+/+Vehicle vs. PAMAGαi1-/-A-E	0.3333	-2.068 to 2.735	No	ns	0.9999
PAMAGαi1+/+A-E vs. PAMAGαi1-/-Vehicle	4.25	2.239 to 6.261	Yes	****	<0.0001
PAMAGαi1+/+A-E vs. PAMAGαi1-/-A-E	4.5	2.099 to 6.901	Yes	****	<0.0001
PAMAGαi1-/-Vehicle vs. PAMAGαi1-/-A-E	0.25	-2.151 to 2.651	No	ns	>0.9999
