# Supplementary material for: Allosteric activation of a cell-type-specific GPR120 inhibits amyloid pathology of Alzheimer’s disease
Source: Nat Aging. 2025 Dec 19;6(1):181–99. doi: 10.1038/s43587-025-01028-4 (PMC12823430; doi:10.1038/s43587-025-01028-4)
Supplement: Supplementary file 13 — Statistical source data. [file 43587_2025_1028_MOESM13_ESM.xlsx]

## Sheet: Fig. 6b
branches																				Ave	SD	SEM
PAMAGPR120+/+Vehicle	5	6	5	4	4	6	6	4	7	5	5	8	6	6	4	5	7	9		5.66667	1.41421	0.342997
PAMAGPR120-/-Vehicle	6	8	3	9	4	8	7	9	5	6	7	5	6	4	7	5	6	7		6.22222	1.69967	0.412231
PAMAGPR120+/+A-E	5	10	5	6	8	8	11	10	13	8	8	6	5	13	7	8	9	9		8.27778	2.46876	0.598762
PAMAGPR120-/-A-E	5	10	8	4	7	5	6	7	8	5	4	5	6	7	4	6	8	4		6.05556	1.73111	0.419855
	Mean Diff.	95.00% CI of diff.	Below threshold?	Summary	Adjusted P Value
PAMAGPR120+/+Vehicle vs. PAMAGPR120+/+A-E	-2.611	-4.305 to -0.9176	Yes	***	0.0005
PAMAGPR120+/+Vehicle vs. PAMAGPR120-/-Vehicle	-0.5556	-2.249 to 1.138	No	ns	>0.9999
PAMAGPR120+/+Vehicle vs. PAMAGPR120-/-A-E	-0.3889	-2.082 to 1.305	No	ns	>0.9999
PAMAGPR120+/+A-E vs. PAMAGPR120-/-Vehicle	2.056	0.3669 to 3.744	Yes	**	0.0093
PAMAGPR120+/+A-E vs. PAMAGPR120-/-A-E	2.222	0.5335 to 3.911	Yes	**	0.004
PAMAGPR120-/-Vehicle vs. PAMAGPR120-/-A-E	0.1667	-1.527 to 1.860	No	ns	>0.9999
branch length																				Ave	SD	SEM
PAMAGPR120+/+Vehicle	8.3	5.6	10.2	7.8	11.4	12.3	9.1	8.7	9	10.5	11.4	6.6	5.1	4.3	6.8	5.7	8.2	7.3		8.23889	2.32104	0.562935
PAMAGPR120-/-Vehicle	9.5	11.4	10.8	5.2	4.9	6.8	3.7	9.6	7.5	12.2	10.7	8.8	5.4	6.3	6.6	7.9	8.6	11.7		8.2	2.57088	0.623529
PAMAGPR120+/+A-E	12.4	16.8	15.5	9.7	18.3	11.2	14.8	8.6	12.5	10.1	10.5	11	13.3	15.2	12.7	10.8	11	7.9		12.35	2.83927	0.688625
PAMAGPR120-/-A-E	11.5	10.6	8.9	4.3	5.7	5.2	8.6	8.8	10.3	6.9	11.2	6.7	5.4	9.3	10.5	11	7	7.9		8.32222	2.28693	0.554663
	Mean Diff.	95.00% CI of diff.	Below threshold?	Summary	Adjusted P Value
PAMAGPR120+/+Vehicle vs. PAMAGPR120+/+A-E	-4.111	-6.389 to -1.833	Yes	****	<0.0001
PAMAGPR120+/+Vehicle vs. PAMAGPR120-/-Vehicle	0.03889	-2.239 to 2.317	No	ns	>0.9999
PAMAGPR120+/+Vehicle vs. PAMAGPR120-/-A-E	-0.08333	-2.361 to 2.194	No	ns	>0.9999
PAMAGPR120+/+A-E vs. PAMAGPR120-/-Vehicle	4.15	1.879 to 6.421	Yes	****	<0.0001
PAMAGPR120+/+A-E vs. PAMAGPR120-/-A-E	4.028	1.750 to 6.305	Yes	****	<0.0001
PAMAGPR120-/-Vehicle vs. PAMAGPR120-/-A-E	-0.1222	-2.400 to 2.155	No	ns	>0.9999
cell body diameter																				Ave	SD	SEM
PAMAGPR120+/+Vehicle	8.9	10.3	6.2	7.6	8.4	9.7	10.8	9.4	6.7	7.3	8.2	6.9	6.5	7.1	5.4	8.2	6.1	5.3		7.72222	1.62971	0.395262
PAMAGPR120-/-Vehicle	5.6	6.4	6.8	10.5	6.3	5.2	5.7	8.1	9.4	8.8	7.3	7.5	9.6	4.7	7.2	8.1	8.9	10		7.56111	1.72904	0.419354
PAMAGPR120+/+A-E	4.5	5.2	3.6	5.1	6.7	8.3	6.4	4.5	5	7.1	4.6	3.9	6	6.1	5.7	8	4.9	5.5		5.61667	1.30936	0.317565
PAMAGPR120-/-A-E	7.5	8.3	8.6	10.2	4.7	5.9	6.6	7.8	9.3	10.5	7.5	6.6	5	8.6	9.4	6.7	5.2	4.9		7.40556	1.83254	0.444456
	Mean Diff.	95.00% CI of diff.	Below threshold?	Summary	Adjusted P Value
PAMAGPR120+/+Vehicle vs. PAMAGPR120+/+A-E	2.106	0.6227 to 3.588	Yes	**	0.0015
PAMAGPR120+/+Vehicle vs. PAMAGPR120-/-Vehicle	0.1611	-1.322 to 1.644	No	ns	>0.9999
PAMAGPR120+/+Vehicle vs. PAMAGPR120-/-A-E	0.3167	-1.166 to 1.800	No	ns	>0.9999
PAMAGPR120+/+A-E vs. PAMAGPR120-/-Vehicle	-1.944	-3.423 to -0.4659	Yes	**	0.004
PAMAGPR120+/+A-E vs. PAMAGPR120-/-A-E	-1.789	-3.272 to -0.3060	Yes	**	0.0099
PAMAGPR120-/-Vehicle vs. PAMAGPR120-/-A-E	0.1556	-1.327 to 1.638	No	ns	>0.9999

## Sheet: Fig. 6d
branches																				Ave	SD	SEM
PAMAGαi1+/+Vehicle	6	4	5	7	4	5	5	6	6	7	8	3	5	9	7	6	4	8		5.83333	1.61791	0.392402
PAMAGαi1-/-Vehicle	6	9	6	7	5	8	4	4	6	5	7	8	7	9	6	6	4	7		6.33333	1.57181	0.38122
PAMAGαi1+/+A-E	10	9	11	8	7	7	8	9	6	5	5	7	9	8	10	8	9	6		7.88889	1.71117	0.41502
PAMAGαi1-/-A-E	7	6	8	7	6	5	7	7	8	4	5	6	5	10	7	4	5	5		7.88889	1.71117	0.41502
	Mean Diff.	95.00% CI of diff.	Below threshold?	Summary	Adjusted P Value
PAMAGαi1+/+Vehicle vs. PAMAGαi1+/+A-E	-2.056	-3.519 to -0.5924	Yes	**	0.0018
PAMAGαi1+/+Vehicle vs. PAMAGαi1-/-Vehicle	-0.5	-1.963 to 0.9631	No	ns	>0.9999
PAMAGαi1+/+Vehicle vs. PAMAGαi1-/-A-E	-0.3889	-1.852 to 1.074	No	ns	>0.9999
PAMAGαi1+/+A-E vs. PAMAGαi1-/-Vehicle	1.556	0.09665 to 3.014	Yes	*	0.0307
PAMAGαi1+/+A-E vs. PAMAGαi1-/-A-E	1.667	0.2036 to 3.130	Yes	*	0.0171
PAMAGαi1-/-Vehicle vs. PAMAGαi1-/-A-E	0.1111	-1.352 to 1.574	No	ns	>0.9999
branch length																				Ave	SD	SEM
PAMAGαi1+/+Vehicle	5.4	6.7	4.3	5.5	7.2	7.6	6	4.3	5.8	3.9	7.2	7.6	6.9	5	4.5	7.2	6	8.3		6.07778	1.32867	0.322249
PAMAGαi1-/-Vehicle	7.2	5.6	5.9	7.1	6.3	4.4	5.1	4.8	9.3	7.7	7.1	6.5	6.9	4.5	6	7	8.2	7.1		6.48333	1.30305	0.316036
PAMAGαi1+/+A-E	11.9	15.6	13.8	7.8	9.2	7.9	8.5	6.3	7.5	9.2	8.6	7.7	5.9	10.3	9.5	6.8	7.3	6.7		8.91667	2.58758	0.627581
PAMAGαi1-/-A-E	11.3	7.8	10.8	6.7	5.9	5.2	4.8	10.5	7.6	6.9	6.5	7.1	5.8	6.5	4.6	7.9	8.2	4.8		7.16111	2.02779	0.491811
	Mean Diff.	95.00% CI of diff.	Below threshold?	Summary	Adjusted P Value
PAMAGαi1+/+Vehicle vs. PAMAGαi1+/+A-E	-2.839	-4.550 to -1.128	Yes	***	0.0002
PAMAGαi1+/+Vehicle vs. PAMAGαi1-/-Vehicle	-0.4056	-2.117 to 1.305	No	ns	>0.9999
PAMAGαi1+/+Vehicle vs. PAMAGαi1-/-A-E	-1.083	-2.794 to 0.6277	No	ns	0.5392
PAMAGαi1+/+A-E vs. PAMAGαi1-/-Vehicle	2.433	0.7272 to 4.139	Yes	**	0.0015
PAMAGαi1+/+A-E vs. PAMAGαi1-/-A-E	1.756	0.04450 to 3.467	Yes	*	0.0412
PAMAGαi1-/-Vehicle vs. PAMAGαi1-/-A-E	-0.6778	-2.389 to 1.033	No	ns	>0.9999
cell body diameter																				Ave	SD	SEM
PAMAGαi1+/+Vehicle	8.9	8.2	7.6	9.3	9.1	8.8	7.9	10.5	6.7	6.6	5.9	9.4	7.6	6.5	11.3	6.2	5.5	8		8	1.60184	0.388503
PAMAGαi1-/-Vehicle	5.6	8.2	7.5	6.6	9.4	7.9	8.3	10.5	9	8.9	9.6	10.3	8.2	5.4	6.7	8.1	10.8	6		8.16667	1.64174	0.398179
PAMAGαi1+/+A-E	4.5	4.8	5.1	5.7	4.9	3.6	6.3	7.2	5.8	8.9	5.5	5.7	6.4	6.8	7.3	8.9	7.2	5.6		6.12222	1.41652	0.343557
PAMAGαi1-/-A-E	7.5	11.8	10.9	9.5	8.6	8.8	9.4	7.3	7.8	9.2	6.7	8.3	8.5	7.2	4.7	6.7	5.5	8.9		8.18333	1.7487	0.424121
	Mean Diff.	95.00% CI of diff.	Below threshold?	Summary	Adjusted P Value
PAMAGαi1+/+Vehicle vs. PAMAGαi1+/+A-E	1.878	0.4223 to 3.333	Yes	**	0.0049
PAMAGαi1+/+Vehicle vs. PAMAGαi1-/-Vehicle	-0.1667	-1.622 to 1.289	No	ns	>0.9999
PAMAGαi1+/+Vehicle vs. PAMAGαi1-/-A-E	-0.1833	-1.639 to 1.272	No	ns	>0.9999
PAMAGαi1+/+A-E vs. PAMAGαi1-/-Vehicle	-2.044	-3.496 to -0.5932	Yes	**	0.0018
PAMAGαi1+/+A-E vs. PAMAGαi1-/-A-E	-2.061	-3.517 to -0.6057	Yes	**	0.0016
PAMAGαi1-/-Vehicle vs. PAMAGαi1-/-A-E	-0.01667	-1.472 to 1.439	No	ns	>0.9999

## Sheet: Fig. 6f
											Ave	SD	SEM
PAMAGPR120+/+Vehicle	1	0.85	0.64	0.33	1.27	1.59	0.98	0.73	1.2		0.954444	0.373601	0.132088
PAMAGPR120-/-Vehicle	1.08	1.15	0.97	0.43	1.38	0.86	1.14	0.57	0.89		0.941111	0.296667	0.104888
PAMAGPR120+/+A-E	3.78	4.23	1.57	4.02	3.56	2.13	3.69	2.7	1.98		3.07333	0.989646	0.349893
PAMAGPR120-/-A-E	1.78	2.04	2.57	1.79	2.33	3	0.98	1.02	0.69		1.8	0.781409	0.27627
	Mean Diff.	95.00% CI of diff.	Below threshold?	Summary	Adjusted P Value
PAMAGPR120+/+Vehicle vs. PAMAGPR120+/+A-E	-2.119	-3.079 to -1.159	Yes	****	<0.0001
PAMAGPR120+/+Vehicle vs. PAMAGPR120-/-Vehicle	0.01333	-0.9468 to 0.9734	No	ns	>0.9999
PAMAGPR120+/+Vehicle vs. PAMAGPR120-/-A-E	-0.8456	-1.806 to 0.1146	No	ns	0.124
PAMAGPR120+/+A-E vs. PAMAGPR120-/-Vehicle	2.132	1.241 to 3.023	Yes	****	<0.0001
PAMAGPR120+/+A-E vs. PAMAGPR120-/-A-E	1.273	0.3132 to 2.233	Yes	**	0.0024
PAMAGPR120-/-Vehicle vs. PAMAGPR120-/-A-E	-0.8589	-1.819 to 0.1012	No	ns	0.1124
											Ave	SD	SEM
PAMAGαi1+/+Vehicle	1.43	0.68	0.99	1.17	1.49	0.58	0.94	1.38	0.42		1.00889	0.38995	0.137868
PAMAGαi1-/-Vehicle	1.57	0.88	0.93	1.48	1.03	0.63	1.7	0.44	1.06		1.08	0.427493	0.151141
PAMAGαi1+/+A-E	2.06	3.49	2.44	2.79	1.93	3.02	3.8	2.04	4.17		2.86	0.820122	0.289957
PAMAGαi1-/-A-E	1.32	1.13	0.96	2.14	1.98	2.07	2.99	1.13	0.64		1.59556	0.745002	0.263398
	Mean Diff.	95.00% CI of diff.	Below threshold?	Summary	Adjusted P Value
PAMAGαi1+/+Vehicle vs. PAMAGαi1+/+A-E	-1.851	-2.811 to -0.8910	Yes	****	<0.0001
PAMAGαi1+/+Vehicle vs. PAMAGαi1-/-Vehicle	-0.07111	-1.031 to 0.8890	No	ns	>0.9999
PAMAGαi1+/+Vehicle vs. PAMAGαi1-/-A-E	-0.5867	-1.547 to 0.3734	No	ns	0.5463
PAMAGαi1+/+A-E vs. PAMAGαi1-/-Vehicle	1.78	0.9539 to 2.606	Yes	****	<0.0001
PAMAGαi1+/+A-E vs. PAMAGαi1-/-A-E	1.264	0.3043 to 2.225	Yes	**	0.0026
PAMAGαi1-/-Vehicle vs. PAMAGαi1-/-A-E	-0.5156	-1.476 to 0.4446	No	ns	0.6982

## Sheet: Fig. 6h
											Ave	SD	SEM
GPR120-/--Gαi1/Vehicle	1	0.52	0.94	1.17	0.69	1.68	2.03	1.49	0.96		1.16444	0.484848	0.17142
GPR120-/--Gαi1/A-E	0.89	0.67	1.54	1.18	0.52	0.56	0.89	1.78	2.02		1.11667	0.548566	0.193947
GPR120-/--Gαi1-Q204L/Vehicle	2.38	2.45	2.26	1.95	2.14	3.17	2.92	3.71	2.9		2.65333	0.563959	0.19939
GPR120-/--Gαi1-Q204L/A-E	3.65	3.14	2.33	2.56	3.02	1.81	4.19	2.96	3.28		2.99333	0.706824	0.2499
	Mean Diff.	95.00% CI of diff.	Below threshold?	Summary	Adjusted P Value
GPR120-/--Gαi1/Vehicle vs. GPR120-/--Gαi1/A-E	0.04778	-0.7981 to 0.8937	No	ns	>0.9999
GPR120-/--Gαi1/Vehicle vs. GPR120-/--Gαi1-Q204L/Vehicle	-1.489	-2.335 to -0.6430	Yes	****	<0.0001
GPR120-/--Gαi1/Vehicle vs. GPR120-/--Gαi1-Q204L/A-E	-1.829	-2.675 to -0.9830	Yes	****	<0.0001
GPR120-/--Gαi1/A-E vs. GPR120-/--Gαi1-Q204L/Vehicle	-1.537	-2.383 to -0.6908	Yes	****	<0.0001
GPR120-/--Gαi1/A-E vs. GPR120-/--Gαi1-Q204L/A-E	-1.877	-2.723 to -1.031	Yes	****	<0.0001
GPR120-/--Gαi1-Q204L/Vehicle vs. GPR120-/--Gαi1-Q204L/A-E	-0.34	-1.186 to 0.5059	No	ns	0.9101
											Ave	SD	SEM
Raptor+/+-Gαi1-Q204L/Vehicle	3.12	2.74	4.03	3.15	2.06	3.77	2.93	2.88	3.25		3.10333	0.573106	0.202623
Raptor+/+-Gαi1-Q204L/A-E	2.72	3.66	3.89	2.48	4.17	4.03	2.68	3.04	2.99		3.29556	0.644614	0.227906
Raptor-/--Gαi1-Q204L/Vehicle	1.26	1.33	0.94	0.57	0.89	1.06	1.72	0.48	2.03		1.14222	0.506008	0.178901
Raptor-/--Gαi1-Q204L/A-E	0.83	0.92	1.64	1.28	2.15	0.94	0.88	1.97	1.81		1.38	0.51976	0.183763
	Mean Diff.	95.00% CI of diff.	Below threshold?	Summary	Adjusted P Value
Raptor+/+-Gαi1-Q204L/Vehicle vs. Raptor+/+-Gαi1-Q204L/A-E	-0.1922	-1.038 to 0.6537	No	ns	0.9963
Raptor+/+-Gαi1-Q204L/Vehicle vs. Raptor-/--Gαi1-Q204L/Vehicle	1.961	1.115 to 2.807	Yes	****	<0.0001
Raptor+/+-Gαi1-Q204L/Vehicle vs. Raptor-/--Gαi1-Q204L/A-E	1.723	0.8774 to 2.569	Yes	****	<0.0001
Raptor+/+-Gαi1-Q204L/A-E vs. Raptor-/--Gαi1-Q204L/Vehicle	2.153	1.307 to 2.999	Yes	****	<0.0001
Raptor+/+-Gαi1-Q204L/A-E vs. Raptor-/--Gαi1-Q204L/A-E	1.916	1.070 to 2.761	Yes	****	<0.0001
Raptor-/--Gαi1-Q204L/Vehicle vs. Raptor-/--Gαi1-Q204L/A-E	-0.2378	-1.084 to 0.6081	No	ns	0.9868
