# Supplementary material for: Allosteric activation of a cell-type-specific GPR120 inhibits amyloid pathology of Alzheimer’s disease
Source: Nat Aging. 2025 Dec 19;6(1):181–99. doi: 10.1038/s43587-025-01028-4 (PMC12823430; doi:10.1038/s43587-025-01028-4)
Supplement: Supplementary file 14 — Statistical source data. [file 43587_2025_1028_MOESM14_ESM.xlsx]

## Sheet: Fig. 7b
																	Ave	SD	SEM
C57/PAMAGPR120+/+-Vehicle	37	16	23	21	15	31	36	17	23	21	27	18	29	15	25		23.6	7.19921	1.92407
C57/PAMAGPR120-/--Vehicle	36	26	22	15	33	17	32	27	21	22	27	15	35	18	16		24.1333	7.36659	1.9688
PS1/PAMAGPR120+/+-Vehicle	8	3	9	12	7	8	11	10	7	9	5	17	15	11	3		9	3.92792	1.04978
PS1/PAMAGPR120-/--Vehicle	5	9	11	13	12	5	16	18	7	6	10	13	15	21	7		11.2	4.87266	1.30227
PS1/PAMAGPR120+/+-A-E	21	32	21	16	13	19	35	17	22	26	25	21	16	27	36		23.1333	6.99864	1.87047
PS1/PAMAGPR120-/--A-E	9	6	8	5	11	10	21	13	3	12	16	21	8	7	9		10.6	5.31574	1.42069
PS1/PAMAGαi1+/+-A-E	32	21	15	39	28	19	16	25	19	21	26	21	17	25	32		23.7333	6.78724	1.81397
PS1/PAMAGαi1-/--A-E	11	7	6	9	13	15	12	18	7	9	10	7	9	15	13		10.7333	3.53486	0.944731
	Mean Diff.	95.00% CI of diff.	Below threshold?	Summary	Adjusted P Value
C57/PAMAGPR120+/+-Vehicle vs. C57/PAMAGPR120-/--Vehicle	-0.5333	-2.995 to 1.929	No	ns	0.9976
PS1/PAMAGPR120+/+-Vehicle vs. PS1/PAMAGPR120-/--Vehicle	0.2	-2.262 to 2.662	No	ns	>0.9999
C57/PAMAGPR120+/+-Vehicle vs. PS1/PAMAGPR120+/+-Vehicle	6.133	3.671 to 8.595	Yes	****	<0.0001
PS1/PAMAGPR120+/+-A-E vs. PS1/PAMAGPR120-/--A-E	5.133	2.671 to 7.595	Yes	****	<0.0001
PS1/PAMAGαi1+/+-A-E vs. PS1/PAMAGαi1-/--A-E	5.267	2.805 to 7.729	Yes	****	<0.0001
PS1/PAMAGPR120+/+-Vehicle vs. PS1/PAMAGPR120+/+-A-E	-5.2	-7.662 to -2.738	Yes	****	<0.0001

## Sheet: Fig. 7c
C57/PAMAGPR120+/+-Vehicle			C57/PAMAGPR120-/--Vehicle					C57/PAMAGPR120+/+-Vehicle		C57/PAMAGPR120-/--Vehicle
1	0		1	0			1	101	8	99	11
-0.304307	-0.42019		1.34806	2.38632			2	105	7	98	12
-0.334825	-0.481225		1.34806	2.32529			3	108	9	103	9
-0.365341	-0.603295		1.34806	2.26425			4	95	5	107	8
-0.426376	-0.725365		1.34806	2.20322			5	98	6	109	9
-0.487411	-0.847435		1.34806	2.14218			6	93	11	93	10
-0.548446	-0.969505		1.4091	2.08115			7	99	12	98	9
-0.609482	-1.09157		1.47013	2.02011			8	106	8	99	8
-0.670516	-1.15261		1.47013	1.89804			9	100	9	96	11
-0.762069	-1.27468		1.53117	1.83701			10	101	12	97	9
-0.853621	-1.39675		1.59221	1.71494
-0.945173	-1.51882		1.65324	1.6539			12	268	28	261	36
-1.00621	-1.57986		1.71428	1.53183			13	253	22	253	32
-1.06724	-1.64089		1.71428	1.4708			14	231	23	227	21
-1.12828	-1.70192		1.77531	1.40976			15	208	21	210	26
-1.21983	-1.824		1.77531	1.34873			16	191	22	198	28
-1.25035	-1.824		1.83635	1.28769			17	187	18	191	21
-1.28087	-1.88503		1.77531	1.22666			18	173	19	187	19
-1.31138	-1.94606		1.77531	1.16562			19	172	13	180	17
-1.3419	-2.0071		1.77531	1.10459			20	177	15	177	20
-1.3419	-2.0071		1.71428	1.04355			21	175	12	173	17
-1.37242	-2.06813		1.65324	0.982517			22	170	11	177	11
-1.3419	-2.06813		1.53117	0.982517			23	171	8	175	13
-1.3419	-2.06813		1.47014	0.921482			24	172	13	172	18
-1.3419	-2.06813		1.34807	0.860447			25	178	13	177	17
-1.3419	-2.06813		1.28703	0.860447			26	177	22	175	16
-1.3419	-2.06813		1.16496	0.799412			27	172	16	173	19
-1.37242	-2.06813		1.04289	0.738377			28	170	18	169	21
-1.37242	-2.06813		0.981858	0.738378			29	169	19	170	22
-1.43345	-2.06813		0.920823	0.677343			30	167	16	177	23
-1.46397	-2.0071		0.798753	0.677343				170	17	176	25
-1.525	-2.0071		0.737718	0.616308			31	171	15	178	21
-1.55552	-1.94606		0.737718	0.616308			32	172	16	175	18
-1.61656	-1.88503		0.676683	0.616308			33	169	13	172	17
-1.67759	-1.82399		0.676683	0.616308			34	168	18	170	18
-1.73863	-1.76296		0.676684	0.677344			35	177	15	169	22
-1.79966	-1.70192		0.676684	0.677344			36	173	16	173	19
-1.8607	-1.64089		0.737719	0.738379			37	171	18	172	18
-1.92173	-1.57985		0.798754	0.799415			38	170	15	177	16
-1.95225	-1.51882		0.920825	0.86045			39	175	12	173	17
-1.98277	-1.45778		0.98186	0.982521			40	172	21	175	13
-1.98277	-1.39674		1.10393	1.10459			41	173	20	176	18
-1.98277	-1.33571		1.28704	1.22666			42	172	19	177	19
-1.95225	-1.27467		1.47014	1.40977			43	170	17	172	21
-1.92173	-1.21364		1.71428	1.59287			44	172	18	175	18
-1.89121	-1.21364		1.95842	1.77598			45	173	15	170	17
-1.83018	-1.1526		2.20256	2.02012			46	175	17	172	16
-1.76914	-1.1526		2.56878	2.20323			47	172	21	173	15
-1.73862	-1.1526		3.05706	2.5084			48	173	22	175	17
-1.64707	-1.1526		3.54534	2.81358			49	175	19	176	19
-1.58604	-1.1526		4.21673	3.17979			50
-1.525	-1.1526		4.88811	3.60703
-1.49448	-1.21364		5.68157	4.03428
-1.43345	-1.21364		6.5971	4.52256
-1.40293	-1.27467		7.63469	5.01084
-1.40293	-1.33571		8.73333	5.56016
-1.37241	-1.33571		9.893	6.17051
-1.34189	-1.39674		11.1747	6.78086
-1.34189	-1.39674		12.4565	7.39121
-1.34189	-1.45778		13.8603	8.00157
-1.31137	-1.45778		15.3251	8.67295
-1.31137	-1.51881		16.7289	9.28331
-1.31137	-1.51881		18.1938	9.89366
-1.28086	-1.51881		19.6586	10.504
-1.25034	-1.51881		21.1235	11.1144
-1.25034	-1.57984		22.4662	11.6637
-1.21982	-1.57984		23.809	12.213
-1.12827	-1.51881		25.0297	12.7013
-1.06723	-1.51881		26.1894	13.1285
-1.0062	-1.51881		27.288	13.5558
-0.884127	-1.45777		28.2646	13.922
-0.762057	-1.39674		29.1191	14.2272
-0.609468	-1.3357		29.9125	14.5323
-0.426362	-1.21363		30.5229	14.8375
-0.212739	-1.09156		31.0722	15.0816
0.061919	-0.908456		31.4384	15.2648
0.367095	-0.664315		31.7436	15.4479
0.702788	-0.420174		31.9267	15.631
1.09952	-0.176034		32.0488	15.8141
1.5878	0.190177		32.0488	15.9361
2.1066	0.556388		31.9267	16.0582
2.71695	0.983635		31.7436	16.1803
3.41885	1.47192		31.4384	16.3634
4.15128	1.9602		31.1332	16.4855
4.94473	2.44848		30.706	16.5465
5.82974	2.9978		30.2787	16.6686
6.77579	3.60815		29.7905	16.7906
7.81339	4.27953		29.3022	16.8517
8.85098	4.88989		28.7529	16.9127
9.98013	5.56127		28.2035	16.9737
11.1093	6.23266		27.5932	16.9737
12.2995	6.90405		27.0439	16.9737
13.4897	7.5144		26.4946	16.9737
14.6798	8.18578		25.9452	16.9127
15.87	8.79614		25.3959	16.7906
17.0602	9.40649		24.8466	16.6686
18.1894	9.9558		24.2973	16.4855
19.288	10.5051		23.809	16.3024
20.3561	10.9934		23.3207	16.0582
21.3327	11.4206		22.8325	15.8141
22.2482	11.8479		22.4052	15.5699
23.1332	12.2751		21.9169	15.2648
23.8961	12.5803		21.4897	14.9596
24.5675	12.8855		21.0624	14.6544
25.2084	13.1907		20.6352	14.2882
25.7272	13.4348		20.1469	13.983
26.1545	13.6179		19.7197	13.6778
26.5207	13.801		19.2314	13.3727
26.8258	13.9841		18.8041	13.1285
27.0395	14.1062		18.3159	12.8234
27.1615	14.2283		17.8276	12.5792
27.2226	14.2893		17.3393	12.3351
27.2531	14.4114		16.851	12.0909
27.1921	14.4724		16.3017	11.9078
27.1005	14.5334		15.8134	11.7247
26.9479	14.5334		15.3251	11.5416
26.7648	14.5945		14.7758	11.4195
26.5207	14.5945		14.2875	11.2364
26.2765	14.5945		13.8603	11.1144
26.0324	14.6555		13.372	10.9313
25.7272	14.6555		12.9448	10.8092
25.3915	14.5945		12.5786	10.6261
25.0863	14.5945		12.2123	10.504
24.7812	14.5945		11.8461	10.3209
24.476	14.5945		11.541	10.1378
24.1403	14.5334		11.2968	10.0157
23.8351	14.5334		11.0527	9.83263
23.5299	14.4724		10.8085	9.64953
23.2248	14.4724		10.6254	9.46642
22.9501	14.4114		10.5034	9.28332
22.6755	14.4114		10.3203	9.10021
22.4008	14.3503		10.1982	8.91711
22.1261	14.2893		10.0761	8.79504
21.8515	14.2283		9.95405	8.61193
21.5768	14.1672		9.89301	8.48986
21.3327	14.1062		9.77094	8.36779
21.058	13.9841		9.70991	8.24572
20.8444	13.9231		9.58784	8.12365
20.5697	13.801		9.46577	8.00158
20.3256	13.679		9.40473	7.94055
20.0509	13.5569		9.28266	7.81848
19.8068	13.4348		9.16059	7.75744
19.5321	13.3127		9.09956	7.63537
19.2575	13.1907		8.97749	7.57434
19.0133	13.0686		8.85542	7.5133
18.7387	12.9465		8.73334	7.39123
18.464	12.8245		8.61128	7.26916
18.1589	12.7024		8.55024	7.14709
17.8842	12.5803		8.42817	7.02502
17.579	12.4583		8.3061	6.90295
17.3044	12.3972		8.24507	6.78088
16.9992	12.2752		8.12299	6.59778
16.7245	12.2141		8.00093	6.47571
16.4499	12.1531		7.93989	6.2926
16.1447	12.031		7.81782	6.17053
15.9006	11.97		7.69575	5.98743
15.6259	11.9089		7.57368	5.80432
15.3818	11.8479		7.45161	5.68225
15.1681	11.7869		7.32954	5.49915
14.9545	11.7258		7.20747	5.31604
14.7714	11.7258		7.0854	5.19397
14.5578	11.6648		6.90229	5.01086
14.3747	11.6038		6.71919	4.88879
14.2526	11.6038		6.53608	4.70569
14.0695	11.5427		6.35298	4.58362
13.9474	11.5427		6.16987	4.46155
13.7948	11.4817		5.92573	4.33948
13.7033	11.4817		5.74263	4.21741
13.5507	11.4207		5.49849	4.09534
13.4286	11.4207		5.25435	3.97327
13.3371	11.4207		5.07124	3.91223
13.1845	11.3596		4.8271	3.79016
13.0624	11.3596		4.644	3.72913
12.9098	11.2986		4.39985	3.66809
12.7572	11.2376		4.21675	3.60706
12.6047	11.1765		4.03364	3.54602
12.4521	11.1155		3.85054	3.48499
12.269	10.9934		3.66743	3.48499
12.1164	10.9324		3.54536	3.42395
11.9333	10.8103		3.36226	3.42395
11.7807	10.6882		3.24019	3.42395
11.6586	10.6272		3.11812	3.42395
11.506	10.5051		2.99605	3.42395
11.3229	10.322		2.93501	3.42395
11.2009	10.2		2.81294	3.42395
11.1093	10.0779		2.75191	3.42395
10.9872	9.95582		2.62984	3.42396
10.9262	9.83375		2.5688	3.48499
10.8346	9.71168		2.50777	3.48499
10.7736	9.58961		2.44673	3.48499
10.7126	9.46754		2.3857	3.48499
10.6515	9.34547		2.32466	3.48499
10.621	9.2234		2.26363	3.48499
10.5905	9.16237		2.20259	3.48499
10.5295	9.0403		2.20259	3.48499
10.4684	8.91823		2.14156	3.48499
10.4379	8.85719		2.14156	3.42396
10.3769	8.79616		2.14156	3.36292
10.2853	8.67409		2.14156	3.36292
10.2243	8.61305		2.2026	3.30189
10.1327	8.55202		2.2026	3.24085
10.0717	8.49098		2.26363	3.17982
9.91912	8.36891		2.32467	3.17982
9.82757	8.30788		2.3857	3.11878
9.73602	8.24684		2.44674	3.05775
9.58343	8.12477		2.50777	3.05775
9.49188	8.06374		2.56881	3.05775
9.36981	7.94167		2.62984	2.99671
9.24774	7.8196		2.69088	2.99671
9.12567	7.69753		2.75191	2.99671
9.03411	7.57546		2.81295	2.99671
8.94256	7.45339		2.81295	2.99672
8.88152	7.33132		2.87398	2.99672
8.75945	7.14821		2.87398	2.99672
8.69842	7.02614		2.87398	2.99672
8.60687	6.84304		2.81295	2.93568
8.54583	6.72097		2.81295	2.93568
8.45428	6.53786		2.75191	2.87465
8.39325	6.41579		2.69088	2.81361
8.27118	6.23269		2.62984	2.75258
8.17962	6.11062		2.56881	2.69154
8.05755	5.92751		2.44674	2.63051
7.966	5.80544		2.38571	2.56947
7.84393	5.68337		2.32467	2.50844
7.66082	5.50026		2.2026	2.4474
7.50824	5.37819		2.14156	2.38637
7.35565	5.25612		2.08053	2.32533
7.17254	5.13405		2.08053	2.2643
7.01996	5.01198		2.0195	2.20326
6.86737	4.95095		1.95846	2.20326
6.65375	4.82888		1.89742	2.14223
6.50116	4.76784		1.89743	2.14223
6.34857	4.70681		1.83639	2.08119
6.16547	4.64577		1.83639	2.08119
6.01288	4.58474		1.89743	2.08119
5.89081	4.58474		1.89743	2.08119
5.76874	4.58474		1.89743	2.08119
5.67718	4.58474		1.95846	2.02016
5.58563	4.58474		2.0195	1.95912
5.49408	4.58474		2.0195	1.89809
5.43304	4.64578		2.08053	1.83705
5.40253	4.70681		2.08053	1.77602
5.34149	4.70681		2.08053	1.65395
5.31098	4.76785		2.08053	1.59291
5.31098	4.82888		2.08053	1.47084
5.31098	4.88992		2.08053	1.34877
5.31098	4.95095		2.08053	1.2267
5.34149	5.01199		2.08053	1.10463
5.31098	5.01199		2.08053	0.982562
5.34149	5.07302		2.08053	0.860492
5.34149	5.07302		2.08053	0.738422
5.34149	5.07302		2.0195	0.677387
5.3415	5.07302		2.0195	0.555317
5.3415	5.07302		1.95846	0.494282
5.31098	5.01199		1.95846	0.494282
5.24994	4.95095		1.89743	0.433247
5.21942	4.88992		1.89743	0.433247
5.15839	4.76785		1.89743	0.494283
5.09736	4.70681		1.89743	0.494283
5.03632	4.58474		1.89743	0.555318
4.94477	4.46267		1.89743	0.616354
4.85322	4.3406		1.95847	0.738424
4.76166	4.21853		1.95847	0.799459
4.67011	4.09646		1.95847	0.860495
4.54804	3.97439		1.95847	0.92153
4.45649	3.85232		2.0195	0.982565
4.36494	3.73025		1.95847	1.0436
4.24287	3.60818		1.95847	1.10464
4.12079	3.48611		1.89743	1.10464
4.05976	3.42508		1.8364	1.10464
3.96821	3.36404		1.77536	1.0436
3.87665	3.30301		1.71433	1.0436
3.81562	3.24197		1.59226	0.921532
3.72407	3.18094		1.47019	0.860497
3.63252	3.1199		1.34812	0.738427
3.602	3.1199		1.16501	0.677392
3.54096	3.05887		1.04294	0.494286
3.51044	3.05887		0.920872	0.372216
3.47993	3.05887		0.737767	0.250146
3.44941	3.05887		0.615697	0.067041
3.44941	3.05887		0.493627	-0.055029
3.41889	3.05887		0.432592	-0.238134
3.41889	3.05887		0.310522	-0.360204
3.44941	3.11991		0.249487	-0.482275
3.47993	3.11991		0.188452	-0.604345
3.51045	3.18094		0.188452	-0.726415
3.51045	3.18094		0.188452	-0.848485
3.57148	3.24198		0.188453	-0.90952
3.602	3.30301		0.249488	-0.970555
3.63252	3.30301		0.310523	-1.03159
3.66304	3.36405		0.371559	-1.09262
3.69355	3.42508		0.432594	-1.09262
3.72407	3.48612		0.554664	-1.09262
3.75459	3.54715		0.6157	-1.09262
3.72407	3.54715		0.73777	-1.09262
3.75459	3.60819		0.859841	-1.03159
3.75459	3.66922		0.981911	-0.970553
3.72407	3.66922		1.10398	-0.909518
3.69355	3.66922		1.16502	-0.848483
3.66304	3.66922		1.28709	-0.787447
3.63252	3.66922		1.34812	-0.665377
3.602	3.66922		1.40916	-0.604341
3.54097	3.60819		1.47019	-0.543306
3.54097	3.60819		1.47019	-0.482271
3.47993	3.54716		1.47019	-0.421235
3.44942	3.54716		1.47019	-0.3602
3.4189	3.48612		1.47019	-0.299165
3.35786	3.42509		1.40916	-0.238129
3.32735	3.36405		1.34813	-0.238129
3.29683	3.30302		1.28709	-0.177094
3.26631	3.24198		1.16502	-0.177093
3.26631	3.18095		1.10398	-0.116058
3.23579	3.11991		1.04295	-0.116058
3.23579	3.05888		0.92088	-0.116058
3.23579	2.99784		0.859845	-0.116058
3.26631	2.99784		0.737774	-0.055022
3.26631	2.93681		0.67674	-0.055022
3.26631	2.87577		0.615705	-0.055022
3.29683	2.81474		0.55467	0.006014
3.32735	2.81474		0.493635
3.32735	2.7537		0.4326
3.32735	2.69267		0.371565
3.38838	2.69267		0.371565
3.38838	2.63163		0.31053
3.38838	2.5706		0.249495
3.35787	2.50956		0.18846
3.35787	2.44853		0.18846
3.32735	2.38749		0.127425
3.29683	2.32646		0.06639
3.26632	2.26542		0.005356
3.2358	2.20439		0.005356
3.14425	2.08232		-0.055679
3.11373	2.08232		-0.116714
3.05269	2.02128		-0.177749
2.99166	1.96025		-0.238784
2.86959	1.83818		-0.238784
2.77804	1.77714		-0.299819
2.68648	1.71611		-0.360854
2.59493	1.65507		-0.421889
2.50338	1.59404		-0.482924
2.41182	1.533		-0.482924
2.35079	1.533		-0.543958
2.28975	1.533		-0.604993
2.1982	1.47197		-0.666028
2.1982	1.533		-0.727063
2.13717	1.533		-0.788098
2.07613	1.533		-0.849133
2.07613	1.59404		-0.910168
2.07613	1.65508		-0.971203
2.04562	1.71611		-1.03224
2.04562	1.77714		-1.03224
2.04562	1.83818		-1.09327
2.04562	1.89922		-1.09327
2.0151	1.89922		-1.15431
2.04562	1.96025		-1.15431
2.04562	2.02129		-1.15431
2.04562	2.02129		-1.15431
2.07614	2.08232		-1.09327
2.07614	2.08232		-1.09327
2.07614	2.08232		-1.03224
2.07614	2.08232		-0.971201
2.10665	2.08232		-0.910165
2.13717	2.08232		-0.84913
2.16769	2.08232		-0.788095
2.22872	2.08232		-0.727059
2.25924	2.08232		-0.666024
2.32028	2.08232		-0.543953
2.3508	2.02129		-0.482918
2.41183	2.02129		-0.421883
2.47287	2.02129		-0.299812
2.50338	1.96026		-0.238777
2.5339	1.89922		-0.177742
2.59494	1.89922		-0.055671
2.62545	1.83818		0.005364
2.65597	1.77715		0.0664
2.65597	1.71612		0.127435
2.65597	1.65508
2.65597	1.59404
2.62546	1.53301
2.59494	1.47198
2.56442	1.41094
2.5339	1.3499
2.44235	1.22784
2.38132	1.1668
2.32028	1.10577
2.25925	1.04473
2.19821	0.983696
2.10666	0.861625
2.04562	0.800591
1.95407	0.67852
1.92355	0.617485
1.832	0.495415
1.77097	0.43438
1.70993	0.31231
1.6489	0.19024
1.61838	0.129205
1.58786	0.06817
1.58786	0.007135
1.55734	-0.0539
1.58786	-0.053899
1.58786	-0.053899
1.6489	0.007136
1.70993	0.068172
1.77097	0.129207
1.86252	0.251277
1.98459	0.434383
2.07614	0.556453
2.1677	0.739559
2.28977	0.922665
2.41184	1.10577
2.50339	1.28888
2.59495	1.47198
2.65598	1.59405
2.71702	1.71612
2.77805	1.83819
2.80857	1.89923
2.77805	1.89923
2.80857	1.96026
2.74753	1.89923
2.6865	1.83819
2.62546	1.77716
2.53391	1.65509
2.44236	1.53302
2.35081	1.41095
2.25925	1.28888
2.13718	1.16681
2.04563	1.04474
1.92356	0.922669
1.83201	0.800599
1.70994	0.678528
1.6489	0.617493
1.55735	0.556458
1.49632	0.495424
1.43528	0.495424
1.40476	0.495424
1.37425	0.495424
1.31321	0.495424
1.28269	0.495425
1.28269	0.55646
1.28269	0.55646
1.25218	0.55646
1.25218	0.617496
1.22166	0.617496
1.22166	0.617496
1.22166	0.678531
1.22166	0.678532
1.22166	0.678532
1.22166	0.678532
1.22166	0.678532
1.19114	0.678532
1.19114	0.678533
1.19114	0.678533
1.16063	0.678533
1.16063	0.678533
1.16063	0.678533
1.13011	0.678534
1.13011	0.678534
1.09959	0.678534
1.09959	0.678534
1.06908	0.678534
1.06908	0.678535
1.03856	0.678535
1.03856	0.678535
1.00804	0.678535
1.00804	0.678535
0.947006	0.6175
0.947006	0.617501
0.947007	0.617501
0.916489	0.556466
0.855455	0.495431
0.855455	0.495431
0.824937	0.434396
0.79442	0.373361
0.763903	0.312326
0.733385	0.251291
0.702867	0.190256
0.67235	0.129221
0.641833	0.068187
0.611316	0.007152
0.55028	-0.114919
0.519763	-0.175954
0.489246	-0.236988
0.458728	-0.298023
0.397694	-0.359058
0.367177	-0.420093
0.306142	-0.481128
0.306142	-0.481128
0.245107	-0.542163
0.245107	-0.542163
0.184071	-0.603198
0.214589	-0.542162
0.184073	-0.542162
0.184073	-0.542162
0.184073	-0.481127
0.21459	-0.420091
0.275626	-0.298021
0.306144	-0.236985
0.367179	-0.114915
0.397696	-0.05388
0.48925	0.068191
0.550284	0.190261
0.641838	0.312332
0.73339	0.434402
0.824944	0.556473
0.916497	0.617508
1.03857	0.739579
1.0996	0.800614
1.22167	0.922685
1.31323	0.98372
1.40478	1.04476
1.46581	1.10579
1.52685	1.16683
1.6184	1.22786
1.67944	1.2889
1.74047	1.34993
1.80151	1.41097
1.83203	1.41097
1.86254	1.472
1.89306	1.53304
1.86254	1.53304
1.86254	1.59407
1.83203	1.59407
1.83203	1.65511
1.80151	1.65511
1.77099	1.65511
1.74048	1.65511
1.67944	1.59407
1.67944	1.59407
1.61841	1.53304
1.58789	1.47201
1.58789	1.47201
1.55737	1.41097
1.52685	1.2889
1.49634	1.22786
1.49634	1.16683
1.49634	1.1058
1.46582	0.983725
1.46582	0.922691
1.46582	0.861656
1.46582	0.800621
1.46582	0.739586
1.4353	0.678551
1.40479	0.617516
1.34375	0.556481
1.28272	0.495446
1.2522	0.495446
1.16065	0.434411
1.09961	0.434411
1.06909	0.434411
0.977541	0.373377
0.885988	0.373377
0.824953	0.373377
0.733401	0.373377
0.672365	0.373377
0.580813	0.373378
0.519778	0.373378
0.428226	0.312343
0.36719	0.312343
0.306156	0.312343
0.275638	0.312343
0.245121	0.312344
0.214604	0.312344
0.184086	0.251309
0.184086	0.251309
0.214604	0.312344
0.245122	0.312345
0.245122	0.312345
0.306158	0.37338
0.367192	0.434415
0.428229	0.495451
0.489264	0.556486
0.550299	0.617522
0.611335	0.678557
0.672369	0.739592
0.733405	0.800628
0.763923	0.861663
0.824958	0.922698
0.79444	0.922698
0.824959	0.983734
0.824959	0.983734
0.794441	0.983734
0.733406	0.922699
--
--
--
--
--
--
--
--
--
--
--
--
--
--
--
--
--
--
--
--
--
--
--
--
--
--
--
--
--
--
--

## Sheet: Fig. 7d
PS1/PAMAGPR120+/+-Vehicle			PS1/PAMAGPR120-/--Vehicle					PS1/PAMAGPR120+/+-Vehicle		PS1/PAMAGPR120-/--Vehicle
1	0		1	0			1	95	8.7	109	7.8
0.310912	-0.0726398		0.278632	0.463866			2	99	10.23	107	9.8
0.249877	-0.0116045		0.278632	0.524901			3	101	9.4	102	8.6
0.188842	-0.0116037		0.339667	0.646971			4	106	11.2	99.8	9.9
0.158324	0.0494313		0.339666	0.769041			5	109	6.6	92.6	10.23
0.097289	0.0494313		0.339666	0.830076			6	91	9.89	99	11.23
0.036254	0.0646903		0.278631	0.89111			7	95	6.8	106.3	9.8
0.005736	0.064691		0.27863	0.952145			8	99	7.6	102.6	11.8
-0.0247815	0.0494322		0.217595	0.952145			9	92	8.6	100.6	10.23
-0.070558	0.0494322		0.217595	0.952145			10	102	9.2	95.8	10.6
-0.101076	0.0341735		0.217594	0.891109
-0.146852	0.0189148		0.217594	0.830074			12	195	8.2	215.2	23.4
-0.17737	-0.011602		0.217594	0.769038			13	158	11.2	157.35	18.7
-0.207888	-0.072637		0.217593	0.646968			14	131	12.6	139.8	16
-0.223146	-0.103154		0.217593	0.524897			15	121	15.2	121.2	13.2
-0.238405	-0.133672		0.217593	0.463862			16	118	11.3	117.65	12.3
-0.238404	-0.225224		0.278628	0.341791			17	115	9.8	108.23	11.2
-0.253664	-0.255742		0.339662	0.280756			18	102	8.9	103.4	17.6
-0.253664	-0.28626		0.339662	0.158685			19	108	7.6	106.5	9.8
-0.29944	-0.362553		0.339662	0.09765			20	104	9.8	99.89	11.2
-0.284181	-0.39307		0.400697	0.036614			21	98	11.5	95.7	13.23
-0.29944	-0.469364		0.400696	-0.085457			22	102	12.1	93.8	8.9
-0.284181	-0.499881		0.400696	-0.146492			23	108	13.2	99.8	9.6
-0.284182	-0.560917		0.400696	-0.207527			24	93	11.7	102.3	10.9
-0.238405	-0.576175		0.400696	-0.268563			25	100	9.8	106.2	11.2
-0.207888	-0.621951		0.400695	-0.329598			26	97	8.9	102.3	16
-0.162111	-0.62195		0.33966	-0.451669			27	108	9.5	99.89	12.1
-0.0705588	-0.667727		0.33966	-0.512704			28	105	7.6	101.2	11.2
0.0515115	-0.667727		0.400694	-0.57374			29	99	8.8	109.2	9.8
0.173581	-0.713503		0.400694	-0.634775			30	96	10.9	103.6	8.9
0.341429	-0.698244		0.400694	-0.695811			31	106	11.2	107.67	10.8
0.509275	-0.74402		0.461729	-0.756846			32	109	12.1	110.23	13.2
0.707639	-0.728761		0.461728	-0.756847			33	108	9.8	99.54	11.2
0.936521	-0.728761		0.522763	-0.756847			34	104	8.9	102.3	13.12
1.18066	-0.713502		0.522763	-0.695812			35	98	7.7	106.23	12.5
1.47058	-0.713502		0.522763	-0.695812			36	99	11	105.3	15.3
1.74524	-0.667725		0.583797	-0.634777			37	103	10.9	103.23	11.2
2.05041	-0.60669		0.583797	-0.512707			38	100	9.8	102.1	10.9
2.38611	-0.515137		0.583797	-0.451673			39	105	8.9	101.23	9.8
2.73706	-0.423584		0.583797	-0.329603			40	108	12.1	107.65	8.9
3.08801	-0.286255		0.644831	-0.207533			41	102	11.2	98.9	9.35
3.46948	-0.148925		0.644831	-0.085463			42	98	15.3	99.26	8.99
3.85095	0.0799565		0.644831	0.036608			43	96	9.8	96.7	8.76
4.2019	0.308839		0.644831	0.097642			44	100	10	100.23	9
4.59863	0.583497		0.705865	0.219712			45	108	12.1	103.23	10.2
4.99536	0.964966		0.705865	0.280747			46	105	11.2	106.5	11.23
5.37683	1.30066		0.7669	0.402817			47	102	13.2	102.12	13.23
5.78881	1.72791		0.827935	0.463852			48	107	11.5	107.65	10.23
6.17028	2.21619		0.827935	0.463852			49	105	9.8	100.23	9.8
6.52124	2.75025		0.827934	0.524887			50	109	8.9	101.23	10.65
6.91796	3.2843		0.888969	0.524886
7.25366	3.8794		0.888969	0.585921
7.63513	4.50501		0.827933	0.585921
7.92504	5.1001		0.827933	0.585921
8.23022	5.74097		0.766898	0.58592
8.5354	6.35132		0.766897	0.58592
8.82531	6.94641		0.705862	0.524885
9.05419	7.51099		0.644826	0.524884
9.28308	8.07556		0.583791	0.524884
9.51196	8.5791		0.522755	0.463849
9.74084	9.0979		0.46172	0.402813
9.92395	9.52515		0.400685	0.402813
10.1223	9.96766		0.400684	0.341777
10.2902	10.2881		0.339649	0.280742
10.4885	10.6238		0.339648	0.280742
10.6411	10.929		0.339648	0.219706
10.809	11.1884		0.339648	0.158671
10.9921	11.3867		0.278612	0.0366
11.1446	11.5546		0.278612	-0.024435
11.2667	11.7224		0.278612	-0.085471
11.4346	11.8903		0.278612	-0.207541
11.5719	12.0123		0.278611	-0.268577
11.6787	12.0886		0.278611	-0.390648
11.7703	12.1649		0.278611	-0.451683
11.8313	12.2412		0.27861	-0.573754
11.8771	12.3023		0.27861	-0.634789
11.9228	12.3175		0.339645	-0.695825
11.9228	12.3785		0.339645	-0.75686
11.8923	12.348		0.339644	-0.75686
11.8923	12.348		0.400679	-0.817896
11.8313	12.3633		0.400679	-0.817896
11.7703	12.3175		0.400679	-0.817896
11.6634	12.2717		0.400678	-0.756862
11.5719	12.2107		0.400678	-0.756862
11.4956	12.1191		0.400678	-0.695827
11.3735	12.0123		0.339642	-0.634792
11.2515	11.9055		0.339642	-0.573757
11.0989	11.7529		0.278606	-0.573758
10.9921	11.6004		0.217571	-0.512723
10.87	11.4478		0.156536	-0.451688
10.7174	11.2952		0.0955	-0.390653
10.6106	11.0816		0.0955	-0.329618
10.4733	10.9137		0.095499	-0.268583
10.3664	10.7001		0.095499	-0.207548
10.2596	10.5322		0.156534	-0.146514
10.1528	10.3186		0.217569	-0.085479
10.0613	10.1355		0.339639	-0.024444
9.96972	9.9524		0.400674	0.036591
9.90868	9.81507		0.583779	0.097626
9.81713	9.66249		0.705849	0.158661
9.7561	9.5099		0.888954	0.219696
9.6798	9.40309		1.01102	0.219695
9.63403	9.29628		1.13309	0.28073
9.55773	9.18947		1.3162	0.341765
9.51196	9.11317		1.37723	0.4028
9.46618	9.03688		1.4993	0.4028
9.40514	9.00636		1.56034	0.463834
9.32885	8.97584		1.62137	0.524869
9.26782	8.94533		1.62137	0.585904
9.22204	8.91481		1.56034	0.646939
9.161	8.88429		1.4993	0.707974
9.11523	8.808		1.43827	0.769009
9.00842	8.76222		1.3162	0.830044
8.94738	8.68593		1.25516	0.891078
8.84057	8.60963		1.13309	0.891078
8.73376	8.53334		1.01102	0.952113
8.62695	8.41127		0.888949	0.952113
8.52013	8.27394		0.766879	0.891077
8.41332	8.15187		0.644808	0.891077
8.29125	7.98402		0.522738	0.830042
8.16918	7.80092		0.400667	0.707971
8.00134	7.63307		0.339631	0.646935
7.87927	7.40419		0.278596	0.524865
7.72668	7.19057		0.21756	0.402794
7.60461	6.96169		0.21756	0.219688
7.46728	6.7328		0.21756	0.097618
7.32995	6.50392		0.21756	-0.024453
7.20788	6.27504		0.217559	-0.146523
7.08581	6.04616		0.217559	-0.207559
6.979	5.83254		0.278594	-0.329629
6.88744	5.64943		0.339629	-0.390665
6.79589	5.42055		0.400664	-0.390665
6.70434	5.23745		0.461698	-0.390666
6.65856	5.05434		0.522733	-0.390666
6.61278	4.93227		0.583768	-0.390666
6.59753	4.76442		0.644803	-0.329631
6.55175	4.62709		0.705838	-0.268596
6.53649	4.56606		0.705838	-0.207562
6.53649	4.44399		0.766872	-0.146527
6.50597	4.3677		0.766872	-0.024457
6.50597	4.30666		0.766872	0.097613
6.49071	4.24563		0.705836	0.158648
6.4602	4.18459		0.705836	0.280718
6.42968	4.16933		0.644801	0.341753
6.39916	4.12356		0.583765	0.402788
6.33813	4.1083		0.52273	0.463823
6.29235	4.06252		0.461694	0.463823
6.23131	4.04726		0.339624	0.463822
6.15502	4.04726		0.278588	0.463822
6.09399	3.98623		0.217553	0.402786
6.03295	3.92519		0.156517	0.402786
5.92614	3.90993		0.095482	0.280716
5.84984	3.8489		0.034446	0.21968
5.83459	3.78786		0.034446	0.158645
5.75829	3.72683		-0.026589	0.097609
5.682	3.66579		0.034445	-0.024461
5.62096	3.55898		0.034445	-0.085497
5.55993	3.49795		0.09548	-0.146532
5.46837	3.39114		0.156515	-0.207568
5.40734	3.3301		0.21755	-0.268603
5.31579	3.23855		0.33962	-0.268604
5.22423	3.13174		0.46169	-0.329639
5.14794	3.02493		0.644795	-0.329639
5.05639	2.97915		0.766865	-0.390675
4.93432	2.87234		0.94997	-0.390675
4.85802	2.76553		1.13308	-0.390675
4.78173	2.67398		1.31618	-0.451711
4.70543	2.61294		1.49929	-0.390676
4.62914	2.52139		1.62136	-0.390676
4.56811	2.42984		1.80446	-0.390677
4.52233	2.3688		1.92653	-0.329642
4.46129	2.27725		2.0486	-0.268607
4.43078	2.23147		2.10964	-0.207572
4.40026	2.13992		2.17067	-0.024467
4.36974	2.07888		2.29274	0.097603
4.35448	2.03311		2.35378	0.341744
4.30871	1.98733		2.47585	0.585884
4.29345	1.94156		2.53688	0.830024
4.24767	1.89578		2.71998	1.19623
4.21715	1.89578		2.90309	1.62348
4.18663	1.85		3.14723	2.05073
4.15612	1.85		3.39137	2.47797
4.1256	1.85		3.69655	2.96625
4.09508	1.85		4.06276	3.51557
4.04931	1.85		4.42897	4.00385
4.03405	1.89578		4.85621	4.55317
3.98827	1.94156		5.28346	5.10248
3.95775	1.98733		5.7107	5.59076
3.91198	2.03311		6.13795	6.07904
3.91198	2.06363		6.5652	6.50629
3.85094	2.15518		6.99244	6.93354
3.83568	2.24673		7.35865	7.36078
3.80517	2.27725		7.7859	7.78803
3.77465	2.3688		8.15211	8.15424
3.78991	2.4451		8.51832	8.52045
3.75939	2.52139		8.94557	8.94769
3.75939	2.59769		9.31178	9.3139
3.72887	2.6282		9.67799	9.68012
3.72887	2.7045		10.1052	10.1074
3.71361	2.79605		10.5325	10.5346
3.66784	2.82657		10.9597	10.9008
3.65258	2.90286		11.448	11.3281
3.59154	2.93338		11.8753	11.7553
3.54577	2.9639		12.3635	12.1826
3.46947	3.00968		12.8518	12.6098
3.36266	3.04019		13.3401	13.037
3.28637	3.04019		13.7673	13.4643
3.17955	3.07071		14.2556	13.8915
3.088	3.07071		14.6829	14.2577
2.96593	3.05545		15.1101	14.685
2.84386	3.00968		15.5374	15.0512
2.75231	2.9639		15.9036	15.4174
2.63024	2.90287		16.2698	15.8447
2.53868	2.85709		16.636	16.1498
2.40136	2.75028		17.0022	16.516
2.32506	2.64347		17.3074	16.8823
2.24877	2.53666		17.6126	17.1874
2.18773	2.42984		17.9177	17.4926
2.11144	2.27726		18.1619	17.7368
2.0504	2.12467		18.406	18.0419
2.03514	1.97208		18.7112	18.2861
2.00463	1.81949		18.8943	18.5302
1.98937	1.66691		19.1384	18.7743
2.00463	1.51432		19.3215	19.0185
2.03514	1.31595		19.5046	19.2626
2.0504	1.20914		19.6267	19.4457
2.09618	1.07181		19.7488	19.6899
2.1267	0.919227		19.8709	19.873
2.18773	0.781898		19.9929	20.0561
2.23351	0.62931		20.054	20.2392
2.27928	0.491981		20.176	20.3613
2.32506	0.400429		20.2981	20.5444
2.32506	0.263099		20.3591	20.6664
2.3861	0.186806		20.5422	20.7885
2.41661	0.0952532		20.6643	20.9716
2.43187	0.0189598		20.8474	21.0937
2.40135	-0.0268165		21.0305	21.2157
2.41661	-0.057334		21.2136	21.3378
2.40135	-0.0878515		21.3967	21.4599
2.41661	-0.0725925		21.5798	21.582
2.3861	-0.057333		21.824	21.643
2.35558	-0.0420743		22.0071	21.7651
2.3098	-0.042074		22.1902	21.8261
2.27928	0.018961		22.3122	21.9482
2.21825	0.0799968		22.4343	22.0092
2.17247	0.125773		22.5564	22.0702
2.11144	0.125773		22.6174	22.0702
2.03514	0.17155		22.7395	22.1313
1.94359	0.217327		22.7395	22.1923
1.8673	0.263103		22.8005	22.1923
1.77574	0.263103		22.8005	22.2533
1.69945	0.263104		22.8005	22.2533
1.57738	0.247845		22.8005	22.2533
1.51634	0.247845		22.7395	22.3144
1.40953	0.18681		22.7395	22.3144
1.33324	0.141034		22.6785	22.3144
1.2722	0.0799987		22.6174	22.3754
1.21117	0.0342225		22.5564	22.3754
1.16539	-0.0268125		22.4953	22.3754
1.10436	-0.0725885		22.4343	22.4364
1.05858	-0.133623		22.3733	22.4364
1.04332	-0.179399		22.3122	22.4364
1.0128	-0.240434		22.2512	22.4364
1.02806	-0.240434		22.2512	22.4364
1.0128	-0.255693		22.1902	22.3754
1.05858	-0.270952		22.1902	22.3754
1.07384	-0.27095		22.1291	22.3144
1.10436	-0.240433		22.0681	22.1923
1.16539	-0.194657		22.0071	22.1313
1.19591	-0.164139		21.946	22.0092
1.25694	-0.118362		21.824	21.8871
1.30272	-0.072586		21.7629	21.704
1.3485	-0.0420678		21.6409	21.5819
1.40953	0.0037085		21.5188	21.4599
1.44005	0.049485		21.3967	21.2768
1.48582	0.0647438		21.2746	21.1547
1.48583	0.110521		21.1526	20.9716
1.51634	0.110521		21.0305	20.8495
1.5316	0.110521		20.9084	20.6664
1.5316	0.0800035		20.7864	20.5443
1.51634	0.0800035		20.6643	20.3612
1.48582	0.0342273		20.5422	20.2392
1.47057	-0.011548		20.4201	20.0561
1.47057	-0.0420655		20.2981	19.934
1.44005	-0.133619		20.237	19.7509
1.37901	-0.179395		20.115	19.6288
1.36375	-0.270947		20.0539	19.4457
1.33324	-0.3625		19.9929	19.3236
1.31798	-0.408276		19.9929	19.2016
1.28746	-0.499829		19.9319	19.0185
1.2722	-0.60664		19.9319	18.8964
1.2722	-0.698192		19.8708	18.7743
1.2722	-0.743968		19.8708	18.6523
1.30272	-0.835521		19.8098	18.5302
1.30272	-0.896556		19.7488	18.4081
1.3485	-0.988108		19.6877	18.286
1.36375	-1.03388		19.5657	18.164
1.40953	-1.09492		19.4436	18.0419
1.45531	-1.1407		19.2605	17.9198
1.51634	-1.1407		19.0774	17.8588
1.56212	-1.18647		18.8943	17.7367
1.60789	-1.18647		18.6501	17.6147
1.63841	-1.18647		18.406	17.4926
1.68419	-1.18647		18.1618	17.3705
--	-1.18647		17.9787	17.2484
--	-1.14069		17.7346	17.1264
--	-1.09492		17.5515	17.0043
--	-1.07966		17.3684	16.8822
--	-1.03388		17.1853	16.7602
--	-0.972846		17.0632	16.6381
--	-0.92707		17.0022	16.516
--	-0.881293		16.9411	16.3939
--	-0.820258		16.8801	16.2719
--	-0.774482		16.8801	16.1498
--	--		16.8801	16.0277
--	--		16.8801	15.9057
--	--		16.9411	15.7836
--	--		17.0022	15.6615
--	--		17.0022	15.4784
--	--		17.0632	15.3563
--	--		17.0632	15.1732
--	--		17.0632	14.9901
--	--		17.0632	14.746
--	--		17.0022	14.5019
--	--		16.9411	14.3187
--	--		16.8191	14.0746
--	--		16.697	13.8305
--	--		16.5749	13.5863
--	--		16.3918	13.3422
--	--		16.1477	13.1591
--	--		15.9646	12.9149
--	--		15.7204	12.7318
--	--		15.4763	12.6098
--	--		15.2321	12.4267
--	--		14.927	12.3046
--	--		14.6828	12.1215
--	--		14.4387	11.9994
--	--		14.1335	11.8773
--	--		13.8894	11.7553
--	--		13.7063	11.6332
--	--		13.4621	11.5111
--	--		13.279	11.3891
--	--		13.0959	11.267
--	--		12.9128	11.1449
--	--		12.7907	11.0228
--	--		12.6687	10.9618
--	--		12.5466	10.8397
--	--		12.4245	10.7787
--	--		12.3025	10.6566
--	--		12.1804	10.5956
--	--		12.1193	10.5346
--	--		11.9973	10.4735
--	--		11.8752	10.4125
--	--		11.7531	10.3515
--	--		11.6311	10.2904
--	--		11.57	10.2294
--	--		11.448	10.1073
--	--		11.3259	10.0463
--			11.2038	9.92421
--			11.0817	9.86317
--			10.9597	9.7411
--			10.8986	9.61903
--			10.7766	9.49696
--			10.7155	9.43592
--			10.6545	9.31385
--			10.5935	9.19178
--			10.5324	9.13075
--			10.4714	9.00868
--			10.4104	8.94764
--			10.3493	8.88661
--			10.2883	8.88661
--			10.2883	8.82557
--			10.2273	8.82557
--			10.1662	8.8866
--			10.1052	8.8866
--			10.0441	8.8866
--			10.0441	8.94764
--			9.98311	8.94764
--			9.92207	8.94764
--			9.86104	8.94764
--			9.8	8.94764
--			9.73897	8.94764
--			9.73897	8.8866
--			9.67793	8.82557
--			9.6169	8.76453
--			9.6169	8.7035
--			9.55586	8.58143
--			9.55586	8.45936
--			9.49482	8.39832
--			9.49482	8.27625
--			9.49482	8.21521
--			9.43379	8.15418
--			9.43379	8.03211
--			9.43379	7.97107
--			9.37275	7.97107
--			9.37275	7.91004
--			9.37275	7.91004
--			9.37275	7.91004
--			9.31171	7.91003
--			9.31171	7.91003
--			9.31171	7.97107
--			9.31171	7.97107
--			9.25068	7.97107
--			9.25068	8.0321
--			9.25068	8.0321
--			9.25068	8.0321
--			9.18964	8.09314
--			9.18964	8.09314
--			9.12861	8.15417
--			9.12861	8.15417
--			9.06757	8.15417
--			9.06757	8.15417
--			9.00654	8.15417
--			9.00654	8.15417
--			9.00653	8.15417
--			8.9455	8.09314
--			8.9455	8.0321
--			8.9455	7.97107
--			9.00653	7.84899
--			9.00653	7.72692
--			9.00653	7.60485
--			9.00653	7.48278
--			9.00653	7.29968
--			9.00653	7.17761
--			9.00653	7.05553
--			9.00653	6.87243
--			8.9455	6.75036
--			8.88446	6.62829
--			8.82343	6.56725
--			8.76239	6.44518
--			8.70135	6.38415
--			8.57928	6.32311
--			8.45721	6.32311
--			8.33514	6.26208
--			8.15204	6.26208
--			7.96893	6.32311
--			7.78582	6.32311
--			7.60272	6.38415
--			7.41961	6.38415
--			7.23651	6.44518
--			7.0534	6.50621
--			6.8703	6.50621
--			6.74823	6.56725
--			6.62615	6.56725
--			6.50408	6.50621
--			6.44305	6.50621
--			6.38201	6.44518
--			6.32098	6.38414
--			6.32098	6.32311
--			6.32098	6.26207
--			6.32098	6.14
--			6.32098	6.07897
--			6.32098	6.01793
--			6.32098	5.9569
--			6.32098	5.89586
--			6.32098	5.83482
--			6.32098	5.77379
--			6.32098	5.77379
--			6.32098	5.71275
--			6.32098	5.65172
--			6.38201	5.59068
--			6.38201	5.52965
--			6.38201	5.46861
--			6.38201	5.40757
--			6.38201	5.34654
--			6.38201	5.2855
--			6.38201	5.22447
--			6.32097	5.16343
--			6.32097	5.1024
--			6.1989	5.04136
--			6.13787	4.98033
--			6.0158	4.91929
--			5.89373	4.79722
--			5.77165	4.73619
--			5.64958	4.61411
--			5.52751	4.55308
--			5.40544	4.43101
--			5.28337	4.36997
--			5.1613	4.2479
--			5.10027	4.18687
--			4.9782	4.12583
--			4.91716	4.12583
--			4.85612	4.0648
--			4.79509	4.0648
--			4.73405	4.0648
--			4.73405	4.0648
--			4.67302	4.12583
--			4.61198	4.12583
--			4.61198	4.18687
--			4.61198	4.2479
--			4.55095	4.30893
--			4.55095	4.36997
--			4.55095	4.431
--			4.55095	4.55307
--			4.48991	4.61411
--			4.48991	4.73618
--			4.42887	4.79721
--			4.42887	4.91928
--			4.36784	4.98032
--			4.36784	4.98032
--			4.3068	4.98032
--			4.3068	4.98032
--			4.24577	4.98032
--			4.24577	4.91928
--			4.24577	4.79721
--			4.18473	4.73618
--			4.18473	4.61411
--			4.1237	4.55307
--			4.12369	4.431
--			4.06266	4.30893
--			4.06266	4.24789
--			4.00162	4.18686
--			4.00162	4.12582
--			4.00162	4.06479
--			3.94059	4.06479
--			3.94059	4.00375
--			3.94059	4.00375
--			3.94059	4.00375
--			3.94059	4.00375
--			3.94059	4.00375
--			4.00162	3.94271
--			4.00162	3.94271
--			4.06266	3.94271
--			4.06266	3.94271
--			4.06266	3.94271
--			4.12369	3.94271
--			4.12369	4.00375
--			4.12369	4.00375
--			4.18472	4.00375
--			4.18472	4.00375
--			4.18472	4.00375
--			4.18472	4.00375
--			4.18472	4.00375
--			4.18472	4.00375
--			4.18472	4.06478
--			4.18472	4.06478
--			4.18472	4.06478
--			4.24576	4.12582
--			4.24576	4.12581
--			4.24576	4.18685
--			4.24576	4.24788
--			4.18472	4.30892
--			4.18472	4.36995
--			4.12369	4.43099
--			4.12368	4.49202
--			4.06265	4.49202
--			4.00161	4.55306
--			3.94058	4.55306
--			3.87954	4.55306
--			3.81851	4.49202
--			3.75747	4.43099
--			3.69644	4.36995
--			3.69644	4.24788
--			3.69644	4.18684
--			3.75747	4.06478
--			3.81851	3.9427
--			3.87954	3.82063
--			3.94057	3.69856
--			4.00161	3.63753
--			4.06264	3.51546
--			4.12368	3.39339
--			4.18471	3.33235
--			4.18471	3.27131
--			4.18471	3.21028
--			4.12368	3.21028
--			4.06264	3.21028
--			3.94057	3.27131
--			3.8185	3.33235
--			3.69643	3.39338
--			3.57436	3.45442
--			3.39126	3.57649
--			3.26918	3.69856
--			3.14711	3.82063
--			3.08608	3.9427
--			3.02504	4.06477
--			2.96401	4.18684
--			2.96401	4.30891
--			2.96401	4.43098
--			2.96401	4.49201
--			3.02504	4.55305
--			3.02504	4.61408
--			3.08608	4.61408
--			3.20815	4.67512
--			3.26918	4.67512
--			3.33022	4.67512
--			3.39125	4.67512
--			3.45228	4.67512
--			3.51332	4.67512
--			3.57436	4.61408
--			3.63539	4.61408
--			3.69643	4.61408
--			3.75746	4.61408
--			3.75746	4.55305
--			3.81849	4.55304
--			3.81849	4.49201
--			3.81849	4.49201
--			3.81849	4.43097
--			3.75746	4.36994
--			3.75746	4.3089
--			3.69642	4.24787
--			3.63539	4.18683
--			3.63539	4.1258
--			3.57435	4.06476
--			3.51331	3.94269
--			3.45228	3.88165
--			3.45228	3.82062
--			3.39124	3.69855
--			3.33021	3.63751
--			3.26917	3.51544
--			3.20814	3.45441
--			3.20814	3.33234
--			3.1471	3.2713
--			3.1471	3.14923
			3.08607	3.08819
			3.08607	3.02716
			3.02503	2.96612
			3.02503	2.96612
			3.02503	2.96612
			3.02503	2.96612
			3.08607	2.96612
			3.08606	3.02716
			3.08606	3.08819
			3.1471	3.08819
			3.1471	3.14923
			3.20813	3.21026
			3.20813	3.2713
			3.20813	3.33233
			3.20813	3.39337
			3.20813	3.39337
			3.26917	3.4544
			3.26917	3.4544
			3.26917	3.4544
			3.26917	3.4544
			3.3302	3.4544
			3.3302	3.4544
			3.3302	3.4544
			3.3302	3.39336
			3.3302	3.39336
			3.3302	3.33233
			3.3302	3.27129
			3.26916	3.14922
			3.26916	3.08819
			3.20813	3.02715
			3.14709	2.90508
			3.08606	2.84404
			3.02502	2.78301
			2.96399	2.72197
			2.90295	2.66094
			2.84192	2.66094
			2.84192	2.72197
			2.78088	2.72197
			2.71984	2.78301
			2.71984	2.84404
			2.65881	2.96611
			2.65881	3.02715
			2.59777	3.08818
			2.53674	3.14922
			2.53674	3.21025
			2.4757	3.21025
			2.41467	3.27129
			2.35363	3.27129
			2.23156	3.27129
			2.17052	3.27129
			2.10949	3.33232
			2.04845	3.33232
			1.98742	3.33232
			1.92638	3.39335
			1.86535	3.45439
			1.86535	3.51542
			1.92638	3.57646
			1.98742	3.57646
			2.04845	3.63749
			2.23156	3.69853
			2.41466	3.69853
			2.59777	3.69853
			2.84191	3.63749
			3.08605	3.57646
			3.33019	3.51542
			3.51329	3.45439
			3.75743	3.33231
			3.94054	3.21025
			4.06261	3.08817
			4.12364	2.9661
			4.18468	2.84403
			4.18468	2.783
			4.18468	2.66093
			4.06261	2.59989
			4.00157	2.47782
			3.81847	2.41678
			3.69639	2.35575
			3.51329	2.35575
			3.39122	2.29471
			3.20811	2.23368
			3.08604	2.23368
			2.96397	2.23368
			2.90294	2.17264
			2.78087	2.17264
			2.78086	2.17264
			2.78086	2.17264
			2.78086	2.23368
			2.8419	2.23368
			2.90293	2.29471
			2.96397	2.29471
			3.08604	2.35575
			3.26914	2.35575
			3.39121	2.41678
			3.51329	2.41678
			3.69639	2.47782
			3.81846	2.47782
			3.94053	2.47781
			4.0626	2.47781
			4.18467	2.47781
			4.24571	2.47781
			4.30674	2.41678
			4.30674	2.35574
			4.30674	2.35574
			4.2457	2.29471
			4.2457	2.17264
			4.18467	2.1116
			4.18467	2.05057
			4.12363	1.98953
			4.12363	1.92849
			4.0626	1.86746
			4.0626	1.80642
			4.0626	1.74539
			4.06259	1.74539
			4.06259	1.74539
			4.06259	1.80642
			4.06259	1.86746
			4.06259	1.86746
			4.00156	1.92849
			4.00156	1.98953
			3.94052	2.05056
			3.87949	2.1116
			3.81845	2.1116
			3.75742	2.1116
			3.69638	2.11159
			3.63535	2.05056
			3.63535	1.92849
			3.63535	1.86745
			3.63535	1.74538
			3.69638	1.56228
			3.75741	1.44021
			3.81845	1.2571
			3.87948	1.13503
			3.94052	1.01296
			4.06259	0.890889
			4.12362	0.768819
			4.18466	0.646748
			4.24569	0.585712
			4.36776	0.524677
			4.4288	0.524677
			4.4288	0.524676
			4.48983	0.524676
			4.48983	0.524676
			4.48983	0.585711
			4.48983	0.58571
			4.48983	0.646745
			4.4288	0.70778
			4.36776	0.768815
			4.30673	0.82985
			4.18466	0.95192
			4.12362	1.01296
			4.00155	1.07399
			3.94051	1.13502
			3.81844	1.19606
			3.75741	1.25709
			3.63534	1.31813
			3.51327	1.37916
			3.3912	1.37916
			3.33016	1.37916
			3.20809	1.37916
			3.08602	1.37916
			2.96395	1.31813
			2.84188	1.25709
			2.71981	1.19606
			2.59774	1.07399
			2.47567	0.951915
			2.35359	0.829844
			2.29256	0.707774
			2.23152	0.585703
			2.17049	0.463633
			2.10945	0.341562
			2.10945	0.280527
			2.10945	0.219491
			2.10945	0.158456
			2.04842	0.21949
			2.04842	0.21949
			2.04842	0.280525
			2.04842	0.34156
			2.04842	0.46363
			2.04841	0.524665
			1.98738	0.646735
			1.92634	0.768805
			1.86531	0.82984
			1.80427	0.890875
			1.74324	0.951909
			1.6822	1.01294
			1.62117	1.07398
			1.56013	1.13501
			1.4991	1.19605
			1.43806	1.25708
			1.43806	1.31812
			1.43806	1.37915
			1.4991	1.44019
			1.4991	1.50122
			1.62116	1.56226
			1.6822	1.62329
			1.80427	1.74536
			1.92634	1.8064
			2.04841	1.86743
			2.17048	1.92847
			2.35358	1.9895
			2.47566	2.05054
			2.59773	2.05054
			2.71979	2.11157
			2.78083	2.11157
			2.9029	2.11157
			2.96394	2.05054
			3.02497	1.9895
			3.086	1.92847
			3.086	1.86743
			3.086	1.74536
			3.086	1.62329
			3.02497	1.50122
			3.02497	1.37915
			2.96393	1.31811
			2.84186	1.19604
			2.78083	1.13501
			2.65876	1.07397
			2.59772	1.07397
			2.47565	1.135
			2.41461	1.135
			2.35358	1.19604
			2.29254	1.31811
			2.29254	1.44018
			2.35358	1.56225
			2.41461	1.68432
			2.47565	1.80639
			2.59772	1.92846
			2.71979	1.98949
			2.84186	2.05053
			2.96393	2.05053
			3.086	2.05053
			3.14703	2.05053
			3.2691	1.98949
			3.33014	1.92846
			3.39117	1.80639
			3.39117	1.74535
			3.39117	1.68432
			3.39117	1.56225
			3.33014	1.50121
			3.2691	1.44017
			3.20806	1.37914
			3.14703	1.37914
			3.08599	1.3181
			3.02496	1.25707
			2.96392	1.19603
			2.90289	1.19603
			2.90289	1.135
			2.90289	1.07396
			2.84185	0.95189
			2.90289	0.890854
			2.90289	0.829819
			2.90289	0.768784
			2.90288	0.707748
			2.90288	0.646713
			2.90288	0.646712
			2.90288	0.585677
			2.90288	0.524641
			2.84185	0.524641
			2.84185	0.463606
			2.78081	0.40257
			2.71978	0.341535
			2.65874	0.341534
			2.59771	0.280499
			2.53667	0.280499
			2.47564	0.219463
			2.47564	0.219463
			2.4146	0.219463
			2.4146	0.219462
			2.35356	0.280497
			2.35356	0.341532
			2.35356	0.341532
			2.29253	0.402567
			2.29253	0.463601
			2.29253	0.524636
			2.23149	0.524636
			2.23149	0.585671
			2.17046	0.646706
			2.17046	0.646706
			2.17046	0.646705
			2.10942	0.70774
			2.10942	0.70774
			2.17046	0.646704
			2.17046	0.646704
			2.17045	0.646704
			2.23149	0.585668
			2.29252	0.585668
			2.35356	0.524632
			2.41459	0.524632
			2.53666	0.463597
			2.5977	0.463596
			2.71977	0.402561
			2.7808	0.341526
			2.90287	0.28049
			2.96391	0.219455
			3.08598	0.158419
			3.14701	0.036349
			3.20805	-0.024687
			3.26908	-0.085722
			3.33012	-0.146758
			3.33012	-0.146758
			3.33012	-0.207794
			3.33012	-0.207794
			3.26908	-0.207794
			3.20805	-0.146759
			3.14701	-0.085724
			3.02494	-0.085725
			2.90287	0.036345
			2.7808	0.09738
			2.65873	0.158415
			2.53666	0.280485
			2.35355	0.34152
			2.23148	0.46359
			2.10941	0.524625
			1.98734	0.58566
			1.9263	0.70773
			1.86527	0.768764
			1.80423	0.768764
			1.80423	0.829799
			1.80423	0.829799
			1.80423	0.890834
			1.86527	0.890833
			1.9263	0.890833
			2.04837	0.890833
			2.10941	0.829797
			2.29251	0.829797
			2.41458	0.768761
			2.53665	0.707726
			2.71976	0.646691
			2.90286	0.585655
			3.02493	0.52462
			3.20804	0.463584
			3.33011	0.402549
			3.45218	0.341513
			3.51321
			3.57425
			3.57425
			3.57425
			3.51321
			3.45218
			3.33011
			3.20804
			3.08596
			2.96389
			2.78079
			2.59768
			2.47561
			2.29251
			2.17043
			1.98733
			1.92629
			1.80422
			1.74319
			1.68215
			1.68215

## Sheet: Fig. 7e
PS1/PAMAGPR120+/+-A-E			PS1/PAMAGPR120-/--A-E					PS1/PAMAGPR120+/+-A-E		PS1/PAMAGPR120-/--A-E
1	0		1	0			1	105.23	8.78	103.23	11.2
-0.216625	0.398165		1.41497	0.927133			2	107.5	9.89	99.89	10.2
-0.201366	0.398164		1.47601	0.988168			3	102.2	11.2	96.89	9.89
-0.231884	0.398164		1.47601	0.988168			4	96	13.23	98.79	12.12
-0.216626	0.459199		1.50653	0.988167			5	99.79	12.23	106.56	11.23
-0.216626	0.459198		1.56756	1.0492			6	92.78	11.12	102.23	13.2
-0.17085	0.459198		1.56756	1.0492			7	95.9	9.89	101.23	9.46
-0.125074	0.520233		1.56756	0.988167			8	102.12	9.46	100.54	10.8
-0.0792975	0.459198		1.59808	0.988166			9	100.23	10.23	98.9	8.98
-0.00300375	0.459197		1.59808	0.988166			10	102.3	11.2	105.34	9.53
0.0275127	0.398162		1.56756	0.92713
0.103806	0.337126		1.53704	0.866095			12	253.4	27.6	238.7	25.3
0.180101	0.276091		1.50652	0.80506			13	221.23	22.3	216.4	22.3
0.241136	0.15402		1.47601	0.744024			14	201.23	21.23	189.78	21.23
0.317429	0.092985		1.41497	0.682989			15	192.34	18.7	136.5	22.3
0.393723	-0.029086		1.32342	0.621953			16	175.45	15.3	121.2	13.2
0.424239	-0.151156		1.26238	0.560918			17	171.2	19.8	117.4	11.2
0.500533	-0.212192		1.14031	0.499882			18	167.56	18.78	107.6	15.3
0.53105	-0.334262		1.04876	0.438847			19	162.65	13.5	103.1	12.1
0.561568	-0.395298		0.957205	0.438846			20	166.56	17.67	108	13.23
0.607344	-0.456333		0.865652	0.438846			21	161.12	21.2	101.2	16.5
0.592085	-0.517369		0.774099	0.438846			22	160.35	15.2	106.3	11.2
0.637861	-0.517369		0.682546	0.499881			23	158.67	13.2	100.35	12.1
0.698896	-0.517369		0.62151	0.560916			24	159.56	11.43	99.89	9.8
0.698896	-0.51737		0.560475	0.621951			25	162.12	9.89	103.23	8.9
0.744672	-0.456335		0.529956	0.74402			26	166.56	8.97	105.3	8.8
0.75993	-0.3953		0.468921	0.805055			27	163.56	18.7	100.23	9.46
0.820966	-0.334265		0.468921	0.927125			28	168.65	21.23	102.12	10.34
0.820965	-0.212195		0.468921	0.98816			29	167.65	11.2	107.23	9.8
0.836223	-0.15116		0.499438	1.0492			30	170.45	17.6	105.34	8.9
0.836223	-0.02909		0.529955	1.11023			31	167.67	20.97	109.23	11.2
0.836222	0.154015		0.529955	1.11023			32	162.3	18.7	111.23	13.2
0.851481	0.276085		0.590989	1.11023			33	165.65	15.3	102.3	12.1
0.851481	0.398155		0.621507	1.11023			34	166.56	19.8	95.3	13.7
0.805704	0.58126		0.652025	1.04919			35	165.34	13.2	99.56	10.9
0.805704	0.70333		0.682542	0.988158			36	163.23	16.5	98.78	9.8
0.759927	0.8254		0.713059	0.927123			37	168.12	14.5	102.12	8.9
0.759927	0.886435		0.774093	0.927122			38	169.76	16.5	101.12	9.35
0.71415	0.94747		0.804611	0.866087			39	170.76	11.2	106.34	11.2
0.71415	1.0085		0.835129	0.866087			40	168.67	12.3	98.34	13.2
0.683632	1.06954		0.835128	0.866086			41	173.23	18.7	109.56	12.65
0.683632	1.0085		0.865645	0.866086			42	171.23	15.3	102.1	9.8
0.69889	1.0085		0.865645	0.866086			43	168.65	17.6	115.23	8.9
0.69889	0.947468		0.865645	0.927121			44	167.26	16	105.1	7.8
0.714149	0.947468		0.896162	0.988155			45	165.6	12.3	103.2	10.2
0.775184	0.886433		0.865644	0.988155			46	162.13	12.3	106.3	11.2
0.836218	0.825397		0.835126	1.04919			47	166.15	17.6	106.56	13.2
0.881994	0.764362		0.835126	1.11023			48	165.1	15.3	107.6	12.3
0.943029	0.703326		0.804608	1.11023			49	167	12.1	100.23	11.2
1.00406	0.642291		0.77409	1.11022			50	159.6	11.6	107.56	10.6
1.0651	0.64229		0.743572	1.11022
1.11088	0.581255		0.713055	1.11022
1.12613	0.581255		0.713054	1.11022
1.17191	0.581254		0.682536	1.04919
1.17191	0.581254		0.652018	0.988152
1.12613	0.581254		0.621501	0.927117
1.12613	0.642289		0.590983	0.866082
1.08036	0.642288		0.590982	0.805046
1.08036	0.703323		0.560464	0.682975
1.01932	0.703323		0.529946	0.62194
0.973544	0.764358		0.529946	0.560905
0.927766	0.825393		0.468911	0.438834
0.88199	0.886428		0.438393	0.377798
0.881989	0.947462		0.407875	0.316763
0.836213	0.947462		0.377357	0.316763
0.836213	1.0085		0.346839	0.316762
0.851471	1.0085		0.316321	0.316762
0.86673	1.06953		0.316321	0.377797
0.881988	1.06953		0.285803	0.438832
0.897246	1.06953		0.255285	0.499867
0.958281	1.06953		0.285803	0.621937
0.988799	1.06953		0.31632	0.805042
1.06509	1.00849		0.346837	0.927112
1.09561	0.947459		0.407872	1.11022
1.18716	0.886424		0.468907	1.23229
1.21768	0.825388		0.560459	1.35436
1.29397	0.703318		0.652011	1.47643
1.32449	0.642282		0.713047	1.53746
1.40078	0.520212		0.804599	1.5985
1.46182	0.337106		0.835116	1.53746
1.47708	0.215035		0.926669	1.53746
1.52285	0.03193		0.926668	1.41539
1.55337	-0.090141		0.957186	1.29332
1.58389	-0.212212		0.987703	1.17125
1.58389	-0.334282		0.957185	0.988143
1.58389	-0.395318		0.926667	0.805038
1.58389	-0.456353		0.926667	0.682967
1.58389	-0.456353		0.896149	0.499861
1.56863	-0.395319		0.835113	0.377791
1.55337	-0.334284		0.804596	0.25572
1.53811	-0.212214		0.74356	0.194685
1.53811	-0.090144		0.74356	0.194684
1.53811	0.092962		0.713042	0.194684
1.50759	0.215032		0.682524	0.194684
1.52285	0.398137		0.652007	0.255719
1.50759	0.520207		0.652006	0.377789
1.50759	0.642277		0.682523	0.499859
1.49233	0.764347		0.682523	0.621929
1.49233	0.825382		0.682523	0.743999
1.50759	0.886416		0.71304	0.866069
1.46181	0.886416		0.743557	0.988139
1.41604	0.947451		0.743557	1.11021
1.43129	0.886416		0.743557	1.17124
1.33974	0.886415		0.774074	1.23228
1.29396	0.886415		0.774073	1.29331
1.24819	0.825379		0.743556	1.29331
1.18715	0.825379		0.743556	1.29331
1.14138	0.764344		0.743555	1.29331
1.0956	0.764343		0.713037	1.23228
1.04982	0.764343		0.713037	1.23228
0.988787	0.764343		0.713036	1.17124
0.988786	0.764343		0.713036	1.17124
0.988786	0.764342		0.713036	1.11021
0.927751	0.825377		0.774071	1.11021
0.927751	0.825377		0.804589	1.11021
0.866715	0.825377		0.865623	1.1102
0.866715	0.886411		0.957175	1.17124
0.805679	0.886411		1.01821	1.17124
0.729386	0.886411		1.10976	1.17124
0.66835	0.88641		1.20132	1.23227
0.546279	0.88641		1.26235	1.23227
0.485244	0.825375		1.32339	1.23227
0.363173	0.764339		1.3539	1.17124
0.241102	0.703304		1.41494	1.17124
0.134291	0.642268		1.44545	1.1102
0.0579968	0.581233		1.44545	1.04917
-0.0488155	0.520197		1.41494	0.988131
-0.140369	0.459162		1.41494	0.927095
-0.186145	0.398127		1.3539	0.805025
-0.277699	0.398126		1.29286	0.743989
-0.308216	0.337091		1.23183	0.682954
-0.338734	0.33709		1.20131	0.682954
-0.399769	0.276055		1.14028	0.621918
-0.415029	0.276055		1.04872	0.560883
-0.430287	0.276054		0.987688	0.560882
-0.445547	0.276054		0.926652	0.560882
-0.460806	0.276054		0.896134	0.560882
-0.476065	0.276054		0.835099	0.560882
-0.506583	0.215018		0.804581	0.621916
-0.491324	0.215018		0.774063	0.621916
-0.491324	0.153982		0.743545	0.621916
-0.476066	0.153982		0.743545	0.621915
-0.476066	0.092947		0.743545	0.621915
-0.445549	0.092946		0.743545	0.621915
-0.399773	0.031911		0.743545	0.621915
-0.353997	0.031911		0.743544	0.560879
-0.262445	-0.029125		0.743544	0.499844
-0.216669	-0.029125		0.713025	0.377773
-0.125116	0.03191		0.713025	0.316738
-0.018305	0.031909		0.682507	0.194667
0.103765	0.092944		0.651989	0.072596
0.210576	0.153979		0.621471	0.011561
0.378423	0.276049		0.590953	-0.11051
0.515752	0.398119		0.560436	-0.171545
0.668339	0.520189		0.529918	-0.232581
0.820927	0.703294		0.529918	-0.232581
0.927738	0.825364		0.4994	-0.232581
1.11084	1.00847		0.529918	-0.171546
1.29395	1.19158		0.560434	-0.110511
1.44654	1.43572		0.590951	-0.049477
1.6449	1.61882		0.651986	0.072593
1.81275	1.86296		0.651986	0.133628
2.04163	2.16814		0.682504	0.194663
2.31629	2.41228		0.713021	0.255698
2.56043	2.71745		0.743538	0.316733
2.89612	3.02263		0.774056	0.377768
3.24707	3.38884		0.804573	0.438803
3.59802	3.75505		0.804572	0.438802
4.04053	4.12126		0.774054	0.438802
4.49829	4.5485		0.774054	0.438802
4.98657	4.97575		0.774053	0.438801
5.53589	5.403		0.743536	0.377766
6.13098	5.83024		0.743536	0.377766
6.72607	6.25749		0.743535	0.377765
7.41272	6.68473		0.743535	0.377765
8.09936	7.11198		0.713017	0.31673
8.83178	7.47819		0.713017	0.316729
9.56421	7.90543		0.713017	0.316729
10.3424	8.27165		0.713017	0.316729
11.1664	8.57682		0.713016	0.316728
11.9904	8.94303		0.713016	0.316728
12.8143	9.24821		0.713016	0.316728
13.5925	9.55338		0.713016	0.377763
14.4165	9.85856		0.713014	0.377762
15.1794	10.1637		0.713014	0.438797
15.8966	10.4689		0.682497	0.438797
16.5985	10.8351		0.682496	0.499832
17.2546	11.1403		0.682496	0.560867
17.8497	11.5065		0.682496	0.621901
18.4448	11.8727		0.713013	0.682936
18.9484	12.2389		0.74353	0.743971
19.4366	12.6051		0.804565	0.805006
19.8791	12.9713		0.835082	0.805006
20.2606	13.3376		0.926635	0.866041
20.6421	13.6427		1.0487	0.927075
20.9778	13.9479		1.10974	0.927075
21.344	14.1921		1.26233	0.98811
21.6186	14.4362		1.35388	0.98811
21.9238	14.6193		1.50647	1.04914
22.229	14.8024		1.65905	1.11018
22.4731	14.9245		1.78113	1.11018
22.7783	15.0465		1.93371	1.17121
23.053	15.1076		2.0863	1.23225
23.3276	15.1686		2.20837	1.29328
23.6023	15.2296		2.39148	1.41535
23.8159	15.2907		2.51355	1.47639
24.0753	15.3517		2.66613	1.59846
24.2889	15.4128		2.81872	1.72053
24.4568	15.4738		3.00183	1.8426
24.6551	15.5959		3.15441	1.96467
24.7772	15.6569		3.33752	2.08674
24.9451	15.779		3.52062	2.20881
25.0061	15.901		3.73425	2.39191
25.1282	15.9621		3.91735	2.51398
25.1892	16.0841		4.10046	2.63605
25.3113	16.1452		4.3446	2.81916
25.3876	16.2672		4.58874	3.00226
25.4181	16.2672		4.83288	3.18537
25.4944	16.3283		5.07702	3.36847
25.5707	16.3283		5.35168	3.61261
25.6012	16.2672		5.62633	3.79572
25.6317	16.2062		5.93151	4.03986
25.6164	16.0841		6.20617	4.284
25.6317	15.9621		6.51134	4.52814
25.5554	15.84		6.81652	4.77228
25.5249	15.6569		7.12169	5.07746
25.4486	15.5348		7.42687	5.3216
25.4181	15.3517		7.73204	5.62677
25.3265	15.1686		8.06774	5.93195
25.2502	14.9855		8.37291	6.23712
25.2044	14.8634		8.70861	6.60333
25.1739	14.6803		9.0443	6.96954
25.1434	14.5582		9.37999	7.33575
25.1434	14.4362		9.7462	7.763
25.1739	14.3751		10.1429	8.25128
25.235	14.2531		10.5091	8.73956
25.3113	14.192		10.9059	9.22784
25.3723	14.07		11.3026	9.77716
25.4944	13.9479		11.6993	10.3265
25.6164	13.8258		12.0655	10.8148
25.6927	13.7038		12.4317	11.3641
25.8148	13.5206		12.798	11.9134
25.8758	13.3375		13.1337	12.4017
25.9369	13.1544		13.4388	12.89
25.9979	12.9103		13.7135	13.3172
25.9979	12.6051		13.9576	13.7444
25.9369	12.361		14.2018	14.1107
25.8758	12.0558		14.4154	14.4769
25.7538	11.7506		14.568	14.782
25.5859	11.4455		14.7206	15.0262
25.357	11.1403		14.8121	15.2093
25.1434	10.8351		14.9037	15.3924
24.8687	10.591		14.9952	15.5755
24.5636	10.2858		15.0257	15.6365
24.2584	10.1027		15.0563	15.6976
23.9685	9.85854		15.0868	15.6976
23.6175	9.73647		15.0868	15.6976
23.2971	9.55336		15.0563	15.6365
22.9767	9.49232		15.0563	15.5755
22.6562	9.37026		14.9952	15.4534
22.3358	9.30922		14.9647	15.3314
22.0764	9.24818		14.9342	15.2093
21.817	9.24818		14.9037	15.0872
21.5423	9.24818		14.8731	14.9651
21.2829	9.18715		14.8731	14.8431
21.054	9.18715		14.8426	14.721
20.8252	9.12611		14.8121	14.5989
20.6268	9.12611		14.8426	14.5379
20.4284	9.06508		14.8426	14.4769
20.2301	8.94301		14.8731	14.4158
20.0775	8.88197		14.8731	14.3548
19.9096	8.7599		14.9342	14.3548
19.7418	8.63783		14.9342	14.2938
19.5739	8.45472		14.9342	14.2327
19.4519	8.33265		14.9952	14.2327
19.3145	8.14955		14.9647	14.1717
19.1925	8.02748		14.9647	14.1106
19.0704	7.84437		14.9342	14.0496
18.9483	7.7223		14.9037	13.9886
18.8263	7.66126		14.8731	13.9275
18.6584	7.53919		14.8426	13.8665
18.5363	7.47816		14.7816	13.8055
18.3685	7.47816		14.69	13.6834
18.2617	7.41712		14.629	13.6224
18.0938	7.41712		14.5374	13.5613
17.926	7.47816		14.4764	13.5003
17.7429	7.47816		14.3849	13.4393
17.6208	7.47816		14.2933	13.3782
17.453	7.47816		14.2018	13.2561
17.3156	7.47816		14.1102	13.1951
17.2241	7.47816		14.0186	13.1341
17.0868	7.47816		13.9271	13.073
16.9799	7.41712		13.8355	13.012
16.8274	7.35608		13.744	12.951
16.7205	7.29505		13.6524	12.8899
16.6442	7.23401		13.5914	12.8899
16.5222	7.17298		13.5304	12.8289
16.4001	7.05091		13.4693	12.8289
16.278	6.92884		13.3778	12.7679
16.156	6.8678		13.3167	12.7068
16.0186	6.74573		13.2862	12.7068
15.8966	6.68469		13.2252	12.6458
15.7287	6.56262		13.1336	12.5237
15.5609	6.50159		13.1031	12.4627
15.4541	6.44055		13.0421	12.3406
15.3015	6.37952		13.0116	12.2796
15.1641	6.25745		12.9505	12.1575
15.0268	6.25745		12.8895	12.0354
14.9047	6.19641		12.8285	11.8523
14.7674	6.13538		12.7674	11.7303
14.6453	6.07434		12.7369	11.6082
14.5233	6.01331		12.6759	11.4861
14.4165	5.95227		12.5843	11.303
14.2944	5.89123		12.4928	11.1199
14.1571	5.8302		12.4317	10.9978
14.035	5.70813		12.3097	10.8147
13.9129	5.64709		12.1876	10.6316
13.7298	5.52502		12.096	10.4485
13.562	5.40295		11.974	10.2654
13.3789	5.28088		11.8519	10.0823
13.1958	5.21985		11.7298	9.89921
13.0126	5.09778		11.5772	9.7161
12.8295	4.9757		11.4857	9.59403
12.6464	4.91467		11.4246	9.53299
12.4633	4.85363		11.3331	9.47196
12.3413	4.7926		11.2415	9.41092
12.1582	4.73156		11.1805	9.41092
12.0361	4.73156		11.1195	9.41092
11.8988	4.73156		11.0584	9.47196
11.8225	4.73156		11.0279	9.53299
11.7004	4.73156		10.9364	9.53299
11.6088	4.73156		10.8753	9.59403
11.5783	4.73156		10.7838	9.59403
11.502	4.73156		10.7227	9.59403
11.4715	4.73156		10.6007	9.53299
11.38	4.73156		10.4786	9.41092
11.3494	4.73156		10.326	9.28885
11.3189	4.73156		10.2039	9.16678
11.2731	4.67052		10.0513	8.98367
11.1816	4.67052		9.89876	8.80057
11.1511	4.60949		9.74617	8.61746
11.0595	4.54845		9.59358	8.43436
10.968	4.42638		9.44099	8.25125
10.8764	4.36535		9.31892	8.12918
10.7391	4.24328		9.16634	7.94607
10.6475	4.12121		9.04426	7.824
10.5102	3.99913		8.98323	7.76297
10.3729	3.87706		8.86116	7.6409
10.2355	3.75499		8.80012	7.57986
10.0982	3.57189		8.67805	7.45779
10.0219	3.44982		8.61702	7.39675
9.89985	3.32775		8.55598	7.27468
9.80829	3.20568		8.49495	7.21365
9.74726	3.14464		8.43391	7.09158
9.67096	3.08361		8.37287	6.96951
9.59467	3.02257		8.31184	6.90847
9.51838	3.02257		8.28132	6.84744
9.50312	3.02257		8.2508	6.7864
9.42682	3.0836		8.22029	6.72537
9.35053	3.14464		8.22029	6.72537
9.27423	3.20567		8.18977	6.72537
9.19794	3.26671		8.18977	6.72536
9.12164	3.26671		8.18977	6.7864
9.03009	3.32774		8.18977	6.84743
8.90802	3.38878		8.12873	6.84743
8.81647	3.38878		8.12873	6.90847
8.67914	3.38878		8.0677	6.90847
8.54181	3.38878		8.03718	6.90847
8.41974	3.32774		7.94562	6.84743
8.28241	3.20567		7.85407	6.7864
8.14508	3.14464		7.76252	6.66433
8.00775	3.02257		7.67097	6.60329
7.82465	2.83946		7.57941	6.48122
7.68732	2.71739		7.45734	6.35915
7.54999	2.59532		7.36579	6.23708
7.41266	2.47325		7.27424	6.11501
7.29059	2.35118		7.18268	5.99294
7.10748	2.22911		7.12165	5.9319
6.98541	2.16807		7.06061	5.87087
6.8023	2.10704		6.99958	5.80983
6.68023	2.10704		6.99958	5.80983
6.52765	2.10704		6.96906	5.80983
6.40558	2.10704		6.93854	5.80983
6.25299	2.10704		6.93854	5.87087
6.14618	2.16807		6.93854	5.87087
6.0241	2.2291		6.93854	5.9319
5.91729	2.2291		6.93854	5.9319
5.81048	2.29014		6.90802	5.9319
5.70367	2.35117		6.93854	5.99294
5.59686	2.35117		6.90802	5.99294
5.53582	2.41221		6.90802	5.99294
5.41375	2.41221		6.8775	5.9319
5.35272	2.47324		6.81647	5.87086
5.27642	2.47324		6.75543	5.80983
5.20013	2.53428		6.6944	5.68776
5.16961	2.53428		6.60284	5.56569
5.09331	2.59531		6.51129	5.44362
5.01702	2.59531		6.41974	5.32155
4.9865	2.65635		6.29767	5.13844
4.91021	2.65635		6.1756	4.95533
4.83392	2.65635		6.05353	4.77223
4.8034	2.65635		5.93145	4.58912
4.71184	2.59531		5.8399	4.46705
4.68133	2.53428		5.77887	4.34498
4.58977	2.47324		5.68731	4.22291
4.544	2.4122		5.62628	4.10084
4.45244	2.29013		5.59576	4.03981
4.39141	2.2291		5.56524	3.97877
4.33037	2.10703		5.53472	3.97877
4.33037	1.98496		5.50421	3.91773
4.26934	1.86289		5.50421	3.91773
4.26934	1.67978		5.47369	3.91773
4.28459	1.55771		5.41265	3.8567
4.29985	1.49667		5.38213	3.8567
4.26934	1.3746		5.35162	3.8567
4.31511	1.25253		5.26006	3.79566
4.36089	1.1915		5.22955	3.79566
4.40666	1.13046		5.16851	3.79566
4.43718	1.06943		5.07696	3.73463
4.4677	1.06943		5.01592	3.73462
4.49822	1.06943		4.92437	3.73462
4.52873	1.06943		4.83282	3.67359
4.55925	1.13046		4.77178	3.67359
4.58977	1.19149		4.64971	3.61255
4.63554	1.31357		4.58868	3.61255
4.6508	1.3746		4.49712	3.55152
4.68132	1.49667		4.40557	3.49048
4.69658	1.61874		4.34453	3.49048
4.71184	1.67978		4.25298	3.42945
4.71184	1.80184		4.19194	3.36841
4.71184	1.80184		4.13091	3.30738
4.69658	1.86288		4.13091	3.30738
4.68132	1.86288		4.06987	3.24634
4.66606	1.86288		4.06987	3.18531
4.63554	1.86288		4.03936	3.12427
4.60502	1.80184		4.03936	3.06323
4.55925	1.74081		4.06987	3.0022
4.52873	1.67977		4.10039	2.94116
4.45243	1.5577		4.10039	2.88013
4.42192	1.49667		4.13091	2.81909
4.34562	1.3746		4.16142	2.75806
4.26933	1.31356		4.22246	2.75806
4.19303	1.25253		4.28349	2.75806
4.08622	1.19149		4.31401	2.75806
4.00993	1.13045		4.34453	2.75806
3.90312	1.06942		4.37505	2.81909
3.7963	1.00838		4.37505	2.88013
3.64372	1.00838		4.40556	3.00219
3.52165	1.00838		4.40556	3.06323
3.36906	1.00838		4.37504	3.12426
3.26224	1.00838		4.37504	3.24634
3.15543	1.00838		4.34453	3.30737
3.04862	1.00838		4.28349	3.36841
2.98759	1.06942		4.25297	3.42944
2.92655	1.06942		4.25297	3.49047
2.86552	1.06942		4.22246	3.55151
2.89603	1.13045		4.22246	3.55151
2.88077	1.13045		4.19194	3.55151
2.91129	1.13045		4.19194	3.55151
2.92655	1.19148		4.19194	3.55151
2.95707	1.25252		4.22245	3.55151
2.98758	1.31355		4.25297	3.55151
3.04862	1.37459		4.25297	3.55151
3.07914	1.43562		4.25297	3.49047
3.09439	1.49666		4.25297	3.42944
3.12491	1.55769		4.25297	3.42944
3.15543	1.61873		4.22245	3.3684
3.18595	1.67976		4.19193	3.30736
3.21646	1.7408		4.16142	3.30736
3.29276	1.80183		4.10038	3.24633
3.33853	1.86287		4.03934	3.18529
3.33853	1.86287		3.94779	3.12426
3.36905	1.86287		3.85624	3.06322
3.43008	1.86287		3.73417	2.94115
3.43008	1.86287		3.64262	2.88012
3.38431	1.86287		3.52054	2.81908
3.38431	1.80183		3.39847	2.69701
3.33853	1.80183		3.24589	2.57494
3.2775	1.80183		3.12382	2.45287
3.18594	1.7408		2.97123	2.3308
3.14017	1.7408		2.81864	2.14769
3.03335	1.67976		2.69657	2.02562
2.98758	1.61872		2.5745	1.90355
2.88076	1.61872		2.45243	1.78148
2.81973	1.55769		2.36087	1.65941
2.77395	1.49665		2.26932	1.53734
2.71292	1.43562		2.2388	1.4763
2.65188	1.43562		2.20829	1.41527
2.63662	1.37458		2.20829	1.41527
2.59085	1.37458		2.2388	1.41527
2.52981	1.37458		2.26932	1.41527
2.51455	1.31354		2.33035	1.4763
2.49929	1.31354		2.36087	1.4763
2.43826	1.31354		2.45242	1.53734
2.43826	1.31354		2.54398	1.59837
2.423	1.31354		2.63553	1.65941
2.40774	1.31354		2.69656	1.72044
2.43826	1.31354		2.7576	1.72044
2.423	1.25251		2.81863	1.78148
2.45351	1.25251		2.84915	1.78148
2.48403	1.19147		2.91019	1.84251
2.46877	1.0694		2.9407	1.84251
2.49929	1.00837		2.97122	1.84251
2.52981	0.886296		3.00174	1.84251
2.54507	0.764225		3.03225	1.90355
2.52981	0.642154		3.03225	1.90355
2.51455	0.520084		3.03225	1.90355
2.54506	0.459048		3.03225	1.90354
2.52981	0.336978		3.03225	1.90354
2.45351	0.275942		3.00174	1.90354
2.43825	0.214907		2.97122	1.90354
2.42299	0.214907		2.97122	1.90354
2.36196	0.275941		2.9407	1.90354
2.3467	0.275941		2.91018	1.90354
2.28566	0.398011		2.84915	1.84251
2.2704	0.520081		2.84915	1.84251
2.25515	0.642151		2.81863	1.78147
2.25515	0.764221		2.78811	1.72044
2.2704	0.947326		2.75759	1.6594
2.2704	1.0694		2.75759	1.6594
2.33144	1.2525		2.75759	1.59837
2.40773	1.37457		2.72707	1.53733
2.42299	1.49664		2.72707	1.47629
2.49928	1.61871		2.75759	1.47629
2.5298	1.67975		2.75759	1.47629
2.54506	1.67975		2.78811	1.47629
2.57558	1.67975		2.78811	1.47629
2.56032	1.67975		2.81862	1.53733
2.5298	1.61871		2.87966	1.59836
2.51454	1.49664		2.87966	1.6594
2.43825	1.4356		2.94069	1.78147
2.42299	1.2525		2.97121	1.8425
2.34669	1.13043		3.00173	1.96457
2.31618	1.00836		3.03225	2.08664
2.22462	0.886286		3.03225	2.14768
2.1941	0.764216		3.06276	2.26975
2.16359	0.642145		3.06276	2.33078
2.16359	0.58111		3.03225	2.39182
2.11781	0.520074		3.00173	2.39182
2.11781	0.459039		3.00173	2.45285
2.11781	0.459038		2.97121	2.45285
2.10255	0.459038		2.91017	2.39181
2.08729	0.459038		2.84914	2.33078
2.07203	0.520073		2.75758	2.26974
2.08729	0.520072		2.69655	2.20871
2.05677	0.520072		2.63551	2.14767
2.07203	0.581107		2.57448	2.14767
2.08729	0.581107		2.51344	2.08664
2.08729	0.581106		2.45241	2.0256
2.13306	0.520071		2.42189	2.0256
2.13306	0.520071		2.39137	2.0256
2.1941	0.459035		2.36085	2.0256
2.1941	0.398		2.33034	2.0256
2.25513	0.336964		2.33034	2.0256
2.27039	0.275929		2.33034	2.0256
2.33143	0.275929		2.36085	2.08663
2.31617	0.214893		2.36085	2.08663
2.34669	0.214893		2.39137	2.08663
2.34668	0.153857		2.36085	2.0256
2.34668	0.153857		2.39137	2.0256
2.30091	0.214892		2.39137	2.0256
2.27039	0.214892		2.39137	1.96456
2.22461	0.336962		2.39137	1.90353
2.14832	0.397996		2.39137	1.84249
2.07203	0.520066		2.39137	1.78146
2.04151	0.642136		2.36085	1.65939
2.01099	0.764206		2.36085	1.59835
1.91944	0.886276		2.33033	1.47628
1.88892	1.00835		2.36085	1.41525
1.88892	1.13042		2.33033	1.29317
1.84314	1.25249		2.36085	1.23214
1.87366	1.37456		2.36085	1.1711
1.87366	1.43559		2.33033	1.04903
1.90418	1.55766		2.36085	0.987997
1.98047	1.55766		2.36085	0.926962
2.01099	1.55766		2.36085	0.926961
2.10254	1.55766		2.36085	0.865926
2.17883	1.55766		2.36085	0.865926
2.27039	1.49663		2.33033	0.80489
2.36194	1.37455		2.33033	0.80489
2.42297	1.31352		2.33033	0.80489
2.48401	1.19145		2.29981	0.804889
2.54504	1.13041		2.33033	0.865924
2.5603	1.00834		2.29981	0.865924
2.59082	0.886271		2.26929	0.865924
2.57556	0.764201		2.26929	0.865923
2.5603	0.64213		2.23877	0.865923
2.54504	0.52006		2.20826	0.865923
2.48401	0.397989		2.23877	0.926958
2.46875	0.336954		2.20825	0.926957
2.39245	0.214883		2.17774	0.926957
2.36193	0.153847		2.14722	0.926957
2.33142	0.092812		2.14722	0.987992
2.28564	0.031777		2.1167	0.987991
2.27038	-0.029259		2.1167	1.04903
2.23986	-0.029259		2.1167	1.11006
2.25512	0.031776		2.1167	1.1711
2.27038	0.031775		2.1167	1.29317
2.27038	0.153845		2.1167	1.3542
2.3009	0.21488		2.14722	1.47627
2.3009	0.33695		2.14722	1.59834
2.34667	0.45902		2.14722	1.65938
2.34667	0.642125		2.20825	1.78145
2.36193	0.825231		2.20825	1.84248
2.36193	1.00834		2.23877	1.90352
2.39245	1.19144		2.26928	1.96455
2.37719	1.37455		2.26928	1.96455
2.36193	1.55765		2.2998	2.02558
2.36193	1.74076		2.33032	2.02558
2.33141	1.92386		2.2998	1.96455
2.30089	2.04593		2.33032	1.96455
2.31615	2.168		2.33032	1.90351
2.28563	2.22904		2.33032	1.84248
2.31615	2.29007		2.36084	1.84248
2.30089	2.29007		2.36083	1.78144
2.33141	2.29007		2.39135	1.78144
2.36193	2.22904		2.42187	1.78144
2.45348	2.10697		2.42187	1.78144
2.484	2.04593		2.45239	1.78144
2.56029	1.92386		2.45239	1.78144
2.57555	1.80179		2.45239	1.84248
2.65184	1.67972		2.4829	1.90351
2.72814	1.55765		2.45239	1.90351
2.74339	1.49661		2.45239	1.96454
2.80443	1.37454		2.42187	1.96454
2.81969	1.3135		2.36083	1.96454
2.83495	1.3135		2.33031	1.96454
2.89598	1.25247		2.33031	1.96454
2.86546	1.3135		2.26928	1.90351
2.88072	1.3135		2.26928	1.90351
2.89598	1.37454		2.26928	1.90351
2.86546	1.43557		2.23876	1.84247
2.83494	1.49661		2.20824	1.78144
2.83494	1.55764		2.23876	1.78144
2.78917	1.61868		2.20824	1.7204
2.74339	1.67971		2.20824	1.65936
2.74339	1.74075		2.20824	1.65936
2.72813	1.80178		2.20824	1.59833
2.68235	1.80178		2.14721	1.47626
2.71287	1.80178		2.11669	1.41522
2.69761	1.74075		2.05565	1.35419
2.68235	1.74075		2.02513	1.29315
2.71287	1.61868		1.93358	1.17108
2.74339	1.55764		1.84203	1.11005
2.74339	1.43557		1.78099	1.04901
2.77391	1.37453		1.71996	1.04901
2.80442	1.25246		1.65892	0.987975
2.83494	1.13039		1.59789	0.987975
2.86546	1.00832		1.59789	1.04901
2.8502	0.886252		1.56737	1.04901
2.88072	0.825217		1.56737	1.11004
2.86546	0.764181		1.56737	1.17108
2.89597	0.703146		1.59788	1.29315
2.88071	0.64211		1.59788	1.35418
2.80442	0.64211		1.59788	1.41522
2.78916	0.64211		1.59788	1.47625
2.72813	0.703144		1.59788	1.53729
2.65183	0.703144		1.59788	1.59832
2.54502	0.764179		1.6284	1.65936
2.48398	0.886249		1.6284	1.72039
2.37717	0.947284		1.65892	1.78143
2.31614	1.00832		1.65892	1.78143
2.22458	1.13039		1.68943	1.84246
2.16355	1.19142		1.71995	1.9035
2.11777	1.31349		1.75047	1.9035
2.07199	1.37453		1.75047	1.9035
2.07199	1.4966		1.8115	1.96453
2.07199	1.55763		1.84202	1.96453
2.08725	1.61867		1.84202	1.9035
2.13303	1.61867		1.84202	1.9035
2.17881	1.6797		1.8115	1.78143
2.20932			1.78098	1.72039
2.23984			1.71995	1.59832
2.27036			1.65891	1.47625
2.30087			1.56736	1.35418
2.31613			1.50632	1.23211
2.33139			1.41477	1.11004
2.30087			1.38425	1.049
2.30087			1.35374	0.987966
2.27036			1.32322	0.92693
2.28561			1.32322	0.92693
2.2551			1.32322	0.92693
2.22458			1.35373	0.926929
2.23984			1.38425	0.987964
2.22458			1.41477	0.987964
2.25509			1.4758	1.049
2.25509			1.56736	1.11003
2.23984			1.62839	1.17107
2.25509			1.68943	1.2321
2.25509			1.71994	1.29314
2.27035			1.75046	1.29314
2.28561			1.78098	1.29314
2.30087			1.78098	1.29314
2.31613			1.8115	1.29314
2.39242			1.8115	1.29314
2.39242			1.84201	1.29314
2.45346			1.84201	1.29314
2.46871			1.87253	1.29314
2.51449			1.87253	1.29314
2.51449			1.87253	1.29313
2.49923			1.87253	1.29313
2.48397			1.90305	1.29313
2.43819			1.93356	1.35417
2.37716			1.93356	1.35417
2.31612			1.93356	1.35417
2.20931			1.93356	1.35417
2.11776			1.90304	1.29313
2.02621			1.90304	1.29313
1.90414			1.87253	1.2321
1.81258			1.84201	1.17106
1.73629			1.81149	1.11003
1.67525			1.75045	0.987956
1.61422			1.71994	0.926921
1.53792			1.71994	0.865885
1.47689			1.6589	0.743814
1.46163			1.6589	0.682779
1.40059			1.62838	0.621744
1.38533			1.59787	0.499673
1.40059			1.59786	0.438637
1.37007			1.59786	0.377602
1.37007			1.59786	0.316567
1.37007			1.59786	0.255531
1.37007			1.56735	0.133461
1.37007			1.56735	0.072425
1.35481			1.50631	-0.049646
1.33956			1.50631	-0.110681
1.3243			1.44527	-0.232752
1.30904			1.41476	-0.293787
1.30904			1.35372	-0.415858
1.29378			1.29269	-0.476893
1.23274			1.20113	-0.598964
1.18697			1.1401	-0.659999
1.18697			1.10958	-0.66
1.12593			1.07906	-0.66
1.08015			1.01803	-0.66
1.03438			0.987508	-0.598965
0.942824			0.95699	-0.53793
0.881787			0.926472	-0.476896
0.836011			0.926471	-0.354826
0.774976			0.895954	-0.293791
0.683423			0.895953	-0.171721
0.622387			0.865436	-0.110686
0.561352			0.865436	0.011384
0.515575			0.834917	0.072419
0.45454			0.8044	0.133454
0.439281			0.8044	0.194489
0.393504			0.773882	0.255524
0.393504			0.773881	0.316558
0.393504			0.712846	0.316558
0.43928			0.712846	0.377593
0.439279			0.682328	0.377593
0.439279			0.65181	0.377592
0.500314			0.621292	0.377592
0.515572			0.621292	0.377592
0.561348			0.590774	0.377592
0.622383			0.560256	0.316556
0.6529			0.590773	0.316556
0.713935			0.621291	0.316556
0.729194			0.651807	0.316555
0.744452			0.682325	0.316555
0.805487			0.74336	0.316555
0.820746			0.773877	0.316554
0.836004			0.865429	0.377589
0.897039			0.956982	0.438624
0.897038			1.04853	0.499659
0.897038			1.10957	0.560694
0.912296			1.1706	0.621729
0.897038			1.20112	0.682763
0.897038			1.23164	0.743798
0.897038			1.23164	0.804833
0.897037			1.20112	0.804833
0.897037			1.1706	0.865868
0.897037			1.10957	0.865867
0.897036			1.07905	0.926902
0.851259			0.987496	0.926902
--			0.926461	0.926902
--			0.895943	0.987937
--			0.834908	0.987936
--			0.804389	0.987936
--			0.773872	0.987936
--			--
--			--
--			--
--			--
--			--
--			--
--			--
--			--
--			--
--			--
--			--
--			--
--			--
--			--
--
--
--
--
--
--
--
--
--
--
--
--
--
--
--
--
--
--
--
--
--
--
--
--
--
--
--
--
--
--
--
--
--
--
--
--
--
--
--
--
--
--
--
--
--
--
--
--
--
--
--
--
--
--
--
--
--
--
--
--
--
--
--
--
--
--
--
--
--
--
--
--
--
--
--
--
--
--
--
--
--
--
--
--
--
--
--
--
--
--
--
--
--
--
--
--
--
--
--
--
--
--
--
--
--
--
--
--
--
--
--
--
--
--
--
--
--
--
--
--
--
--
--
--
--
--
--
--
--
--
--
--
--
--
--
--
--
--
--
--
--
--
--
--
--

## Sheet: Fig. 7f
PS1/PAMAGαi1+/+-A-E			PS1/PAMAGαi1-/--A-E					PS1/PAMAGαi1+/+-A-E		PS1/PAMAGαi1-/--A-E
1	0		1	0			1	99.89	11.2	102	8.7
0.163767	0.0263155		0.420921	0.602197			2	93.56	8.9	98.9	9.8
0.148508	-0.00420275		0.420921	0.602197			3	100.23	9.68	106	11.2
0.148507	-0.00420275		0.451439	0.663232			4	106.45	10.23	89.56	8.7
0.133248	-0.0347203		0.42092	0.602196			5	103.23	12.3	99.7	7.56
0.10273	-0.0347213		0.42092	0.602196			6	107.6	8.9	87.8	9.9
0.110359	-0.0194625		0.42092	0.602196			7	100.23	9.5	92.7	8.3
0.110359	-0.0194625		0.390401	0.54116			8	101.2	7.8	95.6	5.6
0.110359	-0.0194633		0.390401	0.54116			9	95.34	9.8	102.3	7.6
0.110358	-0.0194635		0.359884	0.480124			10	99.89	10.2	100.5	10.23
0.102729	0.0263127		0.329366	0.419089
0.117988	0.0568302		0.298848	0.358054			12	253	32.3	236.5	32.32
0.140875	0.102606		0.237813	0.297018			13	225	23.2	212.4	22.2
0.156134	0.133123		0.207295	0.235983			14	217.203	22.2	203.4	21.2
0.19428	0.209417		0.146259	0.174947			15	189	21.2	189.78	27
0.209538	0.239934		0.0547065	0.052877			16	182	16.4	156.5	18.78
0.247685	0.316227		0.024188	-0.008159			17	178.2	18.7	132.3	15
0.293461	0.40778		-0.036847	-0.069194			18	177.47	21.2	118.7	12.1
0.331608	0.484074		-0.067365	-0.13023			19	172	16.5	112.1	21
0.377384	0.514591		-0.097883	-0.191265			20	153.23	5.3	105.3	12.1
0.42316	0.545108		-0.128401	-0.252301			21	166.6	17.6	102.12	13.2
0.446048	0.529849		-0.0978835	-0.252301			22	162	15.3	99.89	8.7
0.468936	0.514591		-0.0978835	-0.313336			23	165	18.7	93.7	9.8
0.491824	0.499331		-0.036849	-0.252302			24	162	21.2	96.8	11.2
0.491824	0.438296		-0.006332	-0.252302			25	160.34	19.8	102.3	15.3
0.522341	0.37726		0.054703	-0.191267			26	158.3	18.7	106.5	12.2
0.491823	0.25519		0.115738	-0.130232			27	166.35	16.7	110.23	11.2
0.491822	0.194154		0.176773	-0.069197			28	167	15.3	103.2	10.9
0.461305	0.072084		0.268325	0.052873			29	169	8.76	99.8	9.8
0.461304	0.011048		0.359878	0.174943			30	170	19.7	96.7	8.9
0.423158	-0.0652458		0.481948	0.358048			31	162.3	17.67	100.23	13.2
0.400269	-0.172058		0.542983	0.480118			32	167.6	13.2	95.6	11.2
0.369751	-0.233093		0.604017	0.602188			33	165.6	17.6	98.78	13.2
0.392639	-0.248353		0.69557	0.724258			34	162.5	22.2	93.5	11.2
0.362121	-0.309388		0.756605	0.846328			35	166	30.23	103.23	18
0.362121	-0.309388		0.817639	0.968398			36	169	12.2	107.6	9.8
0.392638	-0.309389		0.817639	1.02943			37	172.3	17.6	102.3	8
0.400267	-0.29413		0.848156	1.09047			38	167.6	15.3	106.5	7.8
0.400267	-0.29413		0.878673	1.1515			39	166.6	13.2	102.3	10.2
0.415525	-0.263613		0.878673	1.1515			40	164.34	11.2	109.5	11.2
0.423154	-0.248355		0.817638	1.09047			41	160	18.7	100.23	12.1
0.438413	-0.217837		0.78712	1.02943			42	158.7	16.7	98.9	10.2
0.438412	-0.156802		0.726085	0.968396			43	162.3	21.23	99.98	9.8
0.453671	-0.126285		0.665049	0.846325			44	167.6	22.3	103.2	12.2
0.491818	-0.0499915		0.604014	0.724255			45	162.4	19.67	102.3	11.2
0.522335	0.0110435		0.542979	0.602184			46	168.7	17.6	109.6	10.4
0.499447	0.026302		0.451425	0.419078			47	172.4	18.7	105.56	8.7
0.529964	0.087337		0.39039	0.297008			48	170.6	19.45	105.6	9.8
0.560481	0.148371		0.298837	0.113902			49	166.16	16.7	100.23	11.2
0.590998	0.209406		0.207284	-0.069204			50	163.5	17.87	106.3	12.12
0.613886	0.255182		0.146249	-0.191274
0.636774	0.300959		0.085213	-0.37438
0.652033	0.331476		0.0241775	-0.496451
0.705438	0.377252		-0.067376	-0.618522
0.743585	0.453546		-0.128411	-0.740592
0.789361	0.545098		-0.189446	-0.801628
0.804619	0.575615		-0.250482	-0.862663
0.842766	0.651909		-0.281	-0.862663
0.880913	0.728203		-0.311518	-0.862664
0.896171	0.75872		-0.342035	-0.862664
0.91143	0.789237		-0.372553	-0.801629
0.896171	0.819754		-0.372553	-0.740594
0.911429	0.850272		-0.403072	-0.679559
0.903799	0.835013		-0.372554	-0.557489
0.865653	0.819754		-0.342037	-0.435419
0.835134	0.758718		-0.342037	-0.374384
0.804616	0.697683		-0.31152	-0.252314
0.766469	0.621388		-0.250485	-0.130244
0.713063	0.514577		-0.18945	-0.008174
0.682545	0.453541		-0.128415	0.113896
0.629139	0.346729		-0.067381	0.17493
0.575733	0.239918		0.0241715	0.297
0.583362	0.19414		0.0852065	0.358035
0.552844	0.133105		0.176759	0.480105
0.560473	0.0873282		0.268311	0.54114
0.545214	0.0568108		0.329346	0.602175
0.583361	0.0720695		0.390381	0.602175
0.59099	0.0873275		0.451416	0.602174
0.606248	0.05681		0.481934	0.602174
0.613878	0.0720688		0.542968	0.602174
0.652024	0.0873267		0.573485	0.602174
0.659653	0.102585		0.604002	0.541138
0.667283	0.117844		0.573485	0.480103
0.674911	0.133102		0.542967	0.358032
0.674911	0.133102		0.51245	0.296997
0.652023	0.0873255		0.481931	0.235961
0.629134	0.0415485		0.390379	0.113891
0.568099	-0.0194865		0.329342	0.052855
0.507063	-0.0805225		0.268307	-0.00818
0.446028	-0.141558		0.176754	-0.069216
0.384992	-0.202594		0.0852015	-0.130251
0.293439	-0.263628		-0.006352	-0.191287
0.232404	-0.324664		-0.0979045	-0.252322
0.140851	-0.385699		-0.15894	-0.252322
0.0492983	-0.446734		-0.189458	-0.252323
-0.0193671	-0.461994		-0.250493	-0.252323
-0.0804026	-0.461994		-0.250493	-0.252323
-0.141438	-0.461994		-0.281012	-0.252324
-0.202474	-0.461995		-0.219977	-0.191289
-0.232991	-0.461995		-0.18946	-0.130254
-0.286397	-0.446736		-0.128424	-0.130254
-0.278768	-0.431478		-0.0673895	-0.069219
-0.301657	-0.41622		0.0241625	-0.008185
-0.294028	-0.400961		0.0851975	-0.008185
-0.248251	-0.370444		0.17675	-0.008185
-0.210105	-0.294151		0.207267	-0.069221
-0.1567	-0.248374		0.268302	-0.069221
-0.141441	-0.217857		0.29882	-0.130256
-0.0880352	-0.17208		0.298819	-0.191292
-0.0651475	-0.126305		0.298819	-0.313362
-0.0422599	-0.0805287		0.298818	-0.374398
-0.0193718	-0.0347525		0.298818	-0.435433
-0.0270015	0.011023		0.329335	-0.496469
-0.0346314	-0.00423575		0.359853	-0.496469
-0.0575195	0.011023		0.390369	-0.557505
-0.0498905	0.026281		0.481922	-0.49647
-0.0804085	0.026281		0.542957	-0.49647
-0.133814	-0.0194952		0.634509	-0.435435
-0.133815	-0.0194963		0.726062	-0.3744
-0.171962	-0.034755		0.848132	-0.313365
-0.20248	-0.0957902		0.939685	-0.252331
-0.21011	-0.11105		1.06175	-0.191296
-0.225369	-0.141568		1.15331	-0.130261
-0.255887	-0.202603		1.24486	-0.130261
-0.263517	-0.217862		1.30589	-0.130261
-0.240628	-0.233121		1.36693	-0.130262
-0.22537	-0.202604		1.39745	-0.191297
-0.202482	-0.217863		1.42796	-0.252333
-0.171965	-0.217863		1.45848	-0.313368
-0.149077	-0.172087		1.42796	-0.435439
-0.103301	-0.14157		1.42796	-0.557509
-0.0804128	-0.0957935		1.42796	-0.618545
-0.0270073	-0.0500175		1.39745	-0.740615
0.018769	0.041535		1.39744	-0.862686
0.0721737	0.0873105		1.39744	-0.923721
0.0950618	0.133086		1.39744	-0.984757
0.133209	0.20938		1.42796	-0.984757
0.186614	0.255157		1.45848	-0.984758
0.209502	0.300932		1.55003	-0.923723
0.224761	0.33145		1.64158	-0.862688
0.224761	0.33145		1.70262	-0.801653
0.240018	0.361967		1.82469	-0.679583
0.240018	0.361967		2.00779	-0.496478
0.232389	0.346708		2.12986	-0.374408
0.232389	0.346708		2.28245	-0.191303
0.194241	0.331448		2.46556	-0.008197
0.194241	0.331448		2.61814	0.174908
0.140835	0.285672		2.77073	0.358013
0.110317	0.285671		2.92332	0.541118
0.0569106	0.239894		3.07591	0.724223
0.00350463	0.194117		3.22849	0.907328
-0.080419	0.148341		3.35056	1.0294
-0.133825	0.102564		3.47263	1.15147
-0.217749	0.0567875		3.62522	1.27354
-0.309302	-0.00424825		3.74729	1.39561
-0.393225	-0.0500247		3.86936	1.45664
-0.477148	-0.095801		4.02195	1.57871
-0.568702	-0.156837		4.14402	1.63975
-0.622108	-0.202613		4.26609	1.70078
-0.683144	-0.202614		4.41868	1.76182
-0.767067	-0.24839		4.57126	1.82285
-0.797585	-0.24839		4.69333	1.88389
-0.828103	-0.248391		4.84592	1.94492
-0.858621	-0.248391		4.99851	2.00596
-0.889139	-0.248391		5.1511	2.06699
-0.889139	-0.248392		5.30368	2.12803
-0.858622	-0.248392		5.45627	2.18906
-0.805216	-0.202616		5.57834	2.2501
-0.751811	-0.15684		5.70041	2.31113
-0.713664	-0.141581		5.82248	2.37217
-0.599223	-0.0958057		5.88352	2.37217
-0.507671	-0.0347708		5.97507	2.4332
-0.39323	0.0110055		6.00559	2.4332
-0.294048	0.0872992		6.06662	2.4332
-0.171979	0.148334		6.09714	2.49424
-0.0499085	0.209369		6.15817	2.55527
0.0569024	0.239886		6.18869	2.61631
0.186602	0.31618		6.24973	2.73838
0.262896	0.346697		6.28024	2.79941
0.33156	0.361956		6.37179	2.98251
0.407854	0.392473		6.43283	3.10459
0.476518	0.407731		6.52438	3.28769
0.507035	0.407731		6.67697	3.53183
0.545182	0.422989		6.76852	3.71494
0.545181	0.361954		6.92111	3.95908
0.545181	0.361954		7.10422	4.26425
0.56044	0.392471		7.28732	4.50839
0.54518	0.361953		7.50094	4.81357
0.529922	0.39247		7.74508	5.11874
0.507033	0.407729		7.98922	5.42392
0.507033	0.468764		8.26388	5.72909
0.484144	0.484022		8.53854	6.0953
0.476515	0.529798		8.78268	6.40048
0.476515	0.590833		9.08785	6.76669
0.476514	0.651868		9.332	7.07186
0.445997	0.651868		9.60665	7.43808
0.445996	0.712903		9.82028	7.74325
0.453625	0.728162		10.0644	8.10946
0.461254	0.743419		10.2475	8.41464
0.445995	0.712901		10.4306	8.71981
0.461253	0.743419		10.6137	9.02499
0.461253	0.682384		10.8274	9.3912
0.484141	0.667124		11.0105	9.69637
0.484141	0.606089		11.1936	10.0015
0.48414	0.545053		11.3767	10.3067
0.522287	0.499277		11.5598	10.6119
0.537545	0.407724		11.7429	10.9171
0.552804	0.377206		11.926	11.2223
0.59095	0.331429		12.1091	11.4664
0.613839	0.255135		12.2922	11.7716
0.659614	0.224617		12.4448	12.0157
0.667244	0.178841		12.5669	12.1988
0.682502	0.148322		12.7194	12.443
0.697761	0.17884		12.872	12.6261
0.682502	0.148322		12.9941	12.8092
0.690131	0.16358		13.1162	12.9923
0.674872	0.194098		13.2077	13.1143
0.636725	0.178839		13.2993	13.2364
0.621465	0.209356		13.3908	13.3585
0.56043	0.209356		13.4824	13.4195
0.545171	0.239873		13.5739	13.5416
0.484135	0.239872		13.635	13.6026
0.445988	0.224614		13.696	13.6637
0.384953	0.224613		13.7265	13.6637
0.346806	0.209354		13.757	13.7247
0.339176	0.194095		13.7876	13.7857
0.323917	0.224612		13.7876	13.7857
0.308657	0.194094		13.8181	13.8468
0.316286	0.209353		13.8181	13.9078
0.323916	0.163577		13.8486	13.9688
0.362062	0.178835		13.8181	13.9688
0.38495	0.163576		13.8181	14.0299
0.468873	0.209352		13.7876	14.0909
0.491762	0.194093		13.757	14.0909
0.568055	0.22461		13.757	14.1519
0.651978	0.270386		13.757	14.1519
0.728271	0.300903		13.7265	14.1519
0.804565	0.331421		13.7265	14.1519
0.911377	0.422973		13.7265	14.1519
0.9953	0.468749		13.696	14.0909
1.10211	0.560302		13.7265	14.0909
1.21655	0.606078		13.7265	14.0299
1.3081	0.667113		13.696	13.9078
1.44543	0.758665		13.696	13.8468
1.59802	0.8197		13.696	13.7857
1.73535	0.850217		13.6655	13.6636
1.91845	0.911252		13.635	13.6026
2.11682	0.941769		13.6044	13.5416
2.31518	0.972287		13.5739	13.4805
2.55169	0.957027		13.5434	13.4195
2.82635	0.957027		13.5129	13.3585
3.10864	0.972285		13.4824	13.3585
3.42907	0.941768		13.4519	13.3585
3.80291	0.957026		13.4213	13.3585
4.16912	0.895991		13.3908	13.3585
4.58874	0.880732		13.3603	13.3585
5.0465	0.880731		13.3603	13.4195
5.50427	0.880731		13.3603	13.4195
5.97729	0.850213		13.3298	13.4195
6.49609	0.911248		13.3298	13.4195
6.992	0.926507		13.3603	13.4195
7.54894	1.0028		13.3603	13.4195
8.09826	1.12487		13.3603	13.3585
8.67046	1.29272		13.3908	13.3585
9.29607	1.50634		13.3908	13.2974
9.89879	1.73522		13.4213	13.2364
10.5091	2.0404		13.4518	13.2364
11.1805	2.40661		13.4518	13.1754
11.8138	2.75756		13.4824	13.1754
12.4699	3.21532		13.4518	13.1143
13.1489	3.65783		13.4824	13.1143
13.8508	4.20714		13.4824	13.1143
14.5527	4.75646		13.4518	13.1143
15.2546	5.30577		13.4518	13.1143
15.9718	5.94664		13.3908	13.0533
16.6966	6.54174		13.3603	13.0533
17.4137	7.1826		13.2687	12.9923
18.1538	7.86925		13.2382	12.9923
18.8328	8.49486		13.1467	12.8702
19.5271	9.15099		13.0856	12.8091
20.2061	9.7766		12.9941	12.6871
20.8927	10.4175		12.9025	12.565
21.5336	11.0278		12.7805	12.3819
22.1287	11.6077		12.6584	12.1988
22.7238	12.1875		12.5363	12.0157
23.2884	12.7063		12.4448	11.8936
23.8453	13.2709		12.3227	11.7105
24.3489	13.7286		12.2006	11.5274
24.8448	14.2322		12.0785	11.3443
25.2644	14.6441		11.987	11.2222
25.6993	15.0867		11.8649	11.1002
26.1036	15.4681		11.8039	11.0391
26.4927	15.8191		11.6818	10.917
26.8666	16.2005		11.6513	10.917
27.2328	16.5057		11.5903	10.856
27.5608	16.7956		11.5292	10.856
27.866	17.0398		11.4987	10.856
28.2093	17.2992		11.4377	10.856
28.5145	17.5433		11.3766	10.856
28.8044	17.7569		11.3461	10.856
29.0715	17.9248		11.2851	10.856
29.3919	18.1384		11.1935	10.856
29.6589	18.3063		11.102	10.795
29.9259	18.4741		11.0104	10.7339
30.193	18.6419		10.8884	10.6729
30.46	18.8098		10.7968	10.6119
30.727	18.9776		10.6442	10.4898
30.9635	19.1455		10.5527	10.4288
31.2229	19.2981		10.4306	10.3067
31.4594	19.4659		10.339	10.2457
31.6654	19.6338		10.217	10.1236
31.8714	19.7406		10.1254	10.0626
32.0545	19.8626		10.0339	10.0015
32.2071	19.9237		9.94231	9.87945
32.3216	19.9695		9.88128	9.81841
32.4436	20.0305		9.82024	9.75738
32.5581	20.0763		9.75921	9.69634
32.6191	20.0763		9.66765	9.57427
32.642	20.061		9.60662	9.51323
32.6954	20.0458		9.54558	9.4522
32.6649	19.9847		9.48455	9.33013
32.6878	19.9695		9.42351	9.26909
32.6573	19.9084		9.36247	9.14702
32.5962	19.8474		9.30144	9.02495
32.5581	19.7711		9.27092	8.96392
32.4665	19.7101		9.2404	8.90288
32.436	19.7101		9.17937	8.78081
32.3445	19.649		9.14885	8.71977
32.2605	19.6032		9.08781	8.65874
32.1766	19.5575		9.0573	8.5977
32.1156	19.5575		8.99626	8.53667
32.0316	19.5117		8.96574	8.47563
31.9782	19.5269		8.93523	8.47563
31.9248	19.5422		8.87419	8.4146
31.8409	19.4964		8.78264	8.29253
31.7646	19.4659		8.75212	8.23149
31.7188	19.4354		8.69108	8.17046
31.6654	19.3896		8.59953	8.04838
31.5663	19.2523		8.5385	7.98735
31.49	19.1607		8.47746	7.92631
31.3908	19.0234		8.41642	7.80424
31.2611	18.825		8.35539	7.74321
31.1314	18.6267		8.32487	7.74321
30.994	18.4741		8.26384	7.68217
30.8567	18.2605		8.23332	7.68217
30.6889	18.0468		8.2028	7.68217
30.521	17.8943		8.17228	7.68217
30.3455	17.7264		8.14176	7.68217
30.1624	17.5433		8.14176	7.74321
29.9793	17.4212		8.08073	7.74321
29.8191	17.3449		8.08073	7.80424
29.575	17.2229		8.01969	7.80424
29.3995	17.1771		8.01969	7.86527
29.1477	17.1008		7.95866	7.86527
28.9494	17.0703		7.89762	7.86527
28.69	17.0398		7.80607	7.80424
28.4611	17.0092		7.74503	7.7432
28.2551	17.0245		7.65348	7.68217
27.9728	16.9482		7.56193	7.5601
27.7515	16.9329		7.47037	7.43803
27.5379	16.8719		7.37882	7.31596
27.3243	16.8109		7.25675	7.13285
27.0954	16.7193		7.13468	6.94975
26.8742	16.582		7.01261	6.76664
26.6529	16.3836		6.92106	6.58353
26.4393	16.2005		6.86002	6.46146
26.2333	15.9716		6.76847	6.27836
26.0502	15.7275		6.67691	6.15629
25.8442	15.4376		6.61588	6.03422
25.6687	15.1477		6.55484	5.91215
25.478	14.8883		6.52433	5.85111
25.2949	14.5831		6.52433	5.85111
25.127	14.3084		6.49381	5.79007
24.9592	14.0338		6.49381	5.79007
24.8142	13.8049		6.46329	5.72904
24.6387	13.576		6.49381	5.72904
24.5167	13.3929		6.49381	5.72904
24.3641	13.2098		6.52432	5.72904
24.2039	13.0725		6.55484	5.72904
24.0513	12.8894		6.58536	5.72904
23.8911	12.752		6.61588	5.72904
23.7385	12.63		6.64639	5.72904
23.5859	12.5079		6.70743	5.72904
23.4104	12.4011		6.76846	5.72904
23.2655	12.2943		6.79898	5.72904
23.09	12.1875		6.8295	5.72903
22.9221	12.0959		6.86001	5.72903
22.7009	11.9586		6.89053	5.72903
22.5025	11.867		6.89053	5.72903
22.2813	11.7297		6.89053	5.72903
22.0676	11.6076		6.89053	5.72903
21.8388	11.5161		6.86001	5.72903
21.587	11.3787		6.76846	5.668
21.3886	11.2872		6.70742	5.60696
21.1521	11.1804		6.58535	5.54593
20.9156	11.0736		6.4938	5.48489
20.6943	10.9973		6.40225	5.42386
20.4807	10.8752		6.24966	5.30179
20.2595	10.7989		6.15811	5.24075
20.0916	10.7073		6.03604	5.17971
19.8933	10.6158		5.91397	5.05764
19.6873	10.509		5.85293	4.99661
19.4965	10.3717		5.76138	4.93557
19.2676	10.2191		5.76138	4.93557
19.0693	10.0665		5.73086	4.93557
18.848	9.92915		5.76138	4.93557
18.5734	9.74604		5.79189	4.99661
18.2987	9.56294		5.85293	5.05764
18.0012	9.33405		5.94448	5.11868
17.7341	9.16621		6.06655	5.24075
17.4519	8.96784		6.12759	5.30178
17.1314	8.75422		6.24966	5.42385
16.8568	8.57111		6.34121	5.48489
16.5974	8.41852		6.40224	5.54592
16.3532	8.23542		6.46328	5.54592
16.132	8.09809		6.4938	5.54592
15.9412	7.96076		6.4938	5.54592
15.7505	7.82343		6.49379	5.48489
15.5826	7.73188		6.43276	5.42385
15.4758	7.64033		6.37172	5.30178
15.3156	7.503		6.28017	5.17971
15.2241	7.44196		6.18862	5.05764
15.0791	7.33515		6.06655	4.87453
14.9952	7.28937		5.97499	4.75246
14.8731	7.22834		5.88344	4.63039
14.751	7.1673		5.79189	4.50832
14.6213	7.15204		5.70033	4.38625
14.4916	7.13678		5.6393	4.32521
14.3619	7.12152		5.57826	4.26418
14.2322	7.10627		5.51723	4.20314
14.1254	7.13678		5.48671	4.14211
14.0186	7.1673		5.48671	4.14211
13.9423	7.19782		5.45619	4.14211
13.8355	7.22833		5.45619	4.14211
13.7516	7.24359		5.45619	4.14211
13.6753	7.27411		5.42567	4.14211
13.5914	7.28937		5.42567	4.14211
13.5074	7.30463		5.42567	4.14211
13.454	7.31989		5.39515	4.08107
13.3777	7.28937		5.36464	4.08107
13.3243	7.30463		5.33412	4.02004
13.2709	7.25885		5.33412	4.02003
13.2252	7.22833		5.3036	3.959
13.2099	7.25885		5.3036	3.89796
13.1641	7.22833		5.27308	3.83693
13.1565	7.21307		5.24257	3.83693
13.1794	7.19781		5.21205	3.77589
13.1946	7.22833		5.18153	3.77589
13.2252	7.22833		5.12049	3.71486
13.3091	7.27411		5.08998	3.71486
13.3396	7.27411		5.02894	3.71486
13.4235	7.31988		4.96791	3.71486
13.4617	7.33514		4.87635	3.71486
13.4998	7.3504		4.81532	3.71486
13.5303	7.3504		4.72376	3.71486
13.538	7.36566		4.66273	3.71485
13.4846	7.31988		4.60169	3.71485
13.4311	7.2741		4.54066	3.71485
13.3472	7.22833		4.4491	3.65382
13.2099	7.13677		4.38807	3.65382
13.042	6.98419		4.32703	3.59278
12.8666	6.87737		4.32703	3.59278
12.6682	6.72479		4.266	3.53175
12.4393	6.5722		4.266	3.53175
12.2104	6.41961		4.266	3.53175
11.9587	6.22124		4.266	3.47071
11.7374	6.08392		4.266	3.47071
11.5085	5.93133		4.266	3.47071
11.3178	5.794		4.32703	3.53174
11.1271	5.7177		4.32703	3.53174
10.9592	5.62615		4.35755	3.59278
10.799	5.54986		4.41858	3.65381
10.6693	5.47356		4.4491	3.65381
10.5625	5.44304		4.47962	3.71485
10.448	5.39727		4.54065	3.77588
10.3412	5.36675		4.57117	3.77588
10.2497	5.36675		4.6322	3.83692
10.1352	5.32097		4.66272	3.83692
10.0437	5.32097		4.69324	3.83692
9.92162	5.25994		4.72376	3.83692
9.82244	5.24468		4.72376	3.83692
9.72325	5.22942		4.72376	3.77588
9.58592	5.1989		4.72376	3.77588
9.45622	5.12261		4.69324	3.71485
9.32652	5.10735		4.6322	3.59278
9.21971	5.07683		4.60168	3.53174
9.1129	5.04631		4.51013	3.40967
8.97557	5.01579		4.4491	3.2876
8.89928	5.04631		4.35754	3.16553
8.82298	5.01579		4.26599	3.04346
8.7238	5.00053		4.17444	2.86035
8.64751	5.03105		4.1134	2.73828
8.57884	5.01579		3.99133	2.55518
8.51018	5.00053		3.9303	2.4331
8.41099	4.98527		3.86926	2.31103
8.34233	4.97002		3.83874	2.18896
8.28129	4.97002		3.77771	2.06689
8.21263	4.95476		3.71667	1.94482
8.09056	4.89372		3.71667	1.88379
8.02189	4.87846		3.68615	1.82275
7.92271	4.80217		3.65564	1.76172
7.83116	4.74113		3.68615	1.76172
7.74723	4.63432		3.68615	1.76171
7.6862	4.57328		3.68615	1.76171
7.62516	4.51225		3.65563	1.76171
7.56413	4.45121		3.68615	1.82275
7.4802	4.3444		3.68615	1.88378
7.44969	4.28337		3.68615	1.94482
7.4268	4.23759		3.71667	2.06689
7.36576	4.17655		3.71667	2.12792
7.34287	4.13078		3.71667	2.18896
7.28184	4.06974		3.71667	2.31103
7.28184	4.06974		3.71667	2.37206
7.2208	4.00871		3.71667	2.4331
7.19028	4.00871		3.71667	2.49413
7.12925	3.94767		3.65563	2.49413
7.06821	3.94767		3.65563	2.55517
7.00718	3.88663		3.59459	2.49413
6.94614	3.8256		3.53356	2.49413
6.87748	3.81034		3.47252	2.4331
6.78593	3.7493		3.38097	2.31103
6.69437	3.62723		3.28942	2.18896
6.59519	3.55094		3.19787	2.06689
6.47312	3.4899		3.10631	1.94481
6.35105	3.36783		3.01476	1.82274
6.19846	3.24576		2.92321	1.63964
6.04587	3.12369		2.86217	1.51757
5.89328	3.00162		2.80113	1.3955
5.74833	2.89481		2.77062	1.27343
5.59574	2.77274		2.7401	1.15136
5.47367	2.7117		2.70958	1.02929
5.32871	2.60489		2.70958	0.96825
5.16849	2.5286		2.70958	0.907214
5.04642	2.46756		2.7401	0.846179
4.92435	2.40653		2.77061	0.785143
4.78702	2.37601		2.80113	0.785143
4.66495	2.31497		2.86217	0.785143
4.56577	2.29971		2.89268	0.785142
4.45895	2.33023		2.98424	0.846177
4.35977	2.31497		3.04527	0.907212
4.23007	2.29971		3.10631	0.968247
4.16141	2.34549		3.13682	1.02928
4.03934	2.34549		3.16734	1.09032
3.97067	2.39127		3.19786	1.15135
3.90964	2.4523		3.25889	1.27342
3.81808	2.51334		3.25889	1.33446
3.76468	2.52859		3.25889	1.39549
3.71127	2.60489		3.25889	1.51756
3.65787	2.62015		3.25889	1.5786
3.63498	2.69644		3.22837	1.63963
3.61209	2.7117		3.19786	1.70067
3.5892	2.72696		3.16734	1.7617
3.59683	2.74221		3.13682	1.82274
3.57394	2.69644		3.1063	1.88377
3.54342	2.69644		3.07579	1.88377
3.53579	2.68118		3.07579	1.9448
3.50528	2.62014		3.04527	1.9448
3.4595	2.58963		2.98423	1.88377
3.41372	2.55911		2.98423	1.88377
3.34506	2.48281		2.98423	1.88377
3.26113	2.43704		2.95371	1.82273
3.17721	2.39126		2.9232	1.7617
3.10092	2.36074		2.9232	1.70066
3.03988	2.36074		2.89268	1.63963
2.95596	2.31496		2.86216	1.51756
2.87966	2.28445		2.83164	1.45652
2.82626	2.23867		2.80112	1.33445
2.78048	2.20815		2.74009	1.21238
2.70419	2.17763		2.74009	1.15134
2.65841	2.14712		2.67905	1.02927
2.65078	2.13186		2.64853	0.968238
2.61263	2.1166		2.5875	0.846167
2.605	2.10134		2.5875	0.785132
2.54397	2.0403		2.55698	0.724096
2.54397	2.0403		2.52646	0.663061
2.54397	2.0403		2.49594	0.663061
2.52108	1.99453		2.46543	0.602025
2.49056	1.99453		2.46543	0.602025
2.4753	1.96401		2.43491	0.602025
2.48293	1.97927		2.43491	0.602024
2.49056	1.99453		2.40439	0.602024
2.49819	2.00978		2.40439	0.602024
2.48293	1.97927		2.37387	0.602023
2.46004	1.99453		2.34335	0.602023
2.46767	2.00978		2.37387	0.663058
2.43715	2.00978		2.34335	0.663058
2.46004	2.05556		2.34335	0.663057
2.42952	2.05556		2.34335	0.724092
2.399	2.05556		2.34335	0.724092
2.36086	2.0403		2.37387	0.785127
2.35323	2.02504		2.37387	0.785127
2.31508	2.00978		2.40439	0.846161
2.27693	1.99452		2.40439	0.846161
2.23116	1.964		2.37387	0.846161
2.19301	1.94875		2.37387	0.84616
2.15486	1.93349		2.37387	0.907195
2.11671	1.91823		2.37387	0.907195
2.07857	1.90297		2.34335	0.907195
2.03279	1.93349		2.31283	0.907194
1.99464	1.91823		2.28231	0.907194
1.92598	1.90297		2.22128	0.846159
1.91835	1.94874		2.19076	0.846158
1.8802	1.93348		2.19076	0.846158
1.84205	1.91823		2.12973	0.785123
1.80391	1.90297		2.06869	0.724087
1.73524	1.82667		2.03817	0.724087
1.71998	1.79615		2.00765	0.663051
1.71998	1.73512		1.97714	0.663051
1.68183	1.65882		1.9161	0.602016
1.6742	1.58253		1.88558	0.602015
1.70472	1.52149		1.88558	0.602015
1.72761	1.4452		1.85506	0.602015
1.73524	1.39942		1.85506	0.602014
1.76576	1.33839		1.88558	0.663049
1.81153	1.30787		1.88558	0.663049
1.87257	1.30787		1.9161	0.724084
1.89546	1.29261		1.97713	0.785119
1.9336	1.30787		2.03817	0.785118
1.98701	1.35365		2.12972	0.846153
2.02515	1.42994		2.19076	0.846153
2.04804	1.47572		2.28231	0.907188
2.05567	1.55201		2.37386	0.907188
2.04804	1.59779		2.4349	0.907187
2.05567	1.67408		2.49593	0.907187
2.01752	1.71985		2.52645	0.846152
1.99463	1.79615		2.58748	0.846151
1.94123	1.81141		2.618	0.846151
1.89545	1.84192		2.58748	0.785115
1.84205	1.85718		2.58748	0.785115
1.78864	1.87244		2.58748	0.785115
1.74286	1.84192		2.55696	0.785115
1.68183	1.84192		2.52645	0.785114
1.65131	1.84192		2.49593	0.846149
1.62079	1.84192		2.49593	0.907184
1.59027	1.84192		2.46541	0.968219
1.58264	1.82666		2.49593	1.09029
1.57502	1.8114		2.46541	1.15132
1.59027	1.78089		2.49593	1.27339
1.60553	1.8114		2.49593	1.39546
1.64368	1.82666		2.52644	1.51753
1.68183	1.84192		2.52644	1.57857
1.71997	1.85718		2.55696	1.6396
1.75812	1.87244		2.55696	1.70064
1.84967	1.93347		2.55696	1.70064
1.88782	1.94873		2.49592	1.6396
1.93359	1.97925		2.46541	1.57857
1.97937	2.00976		2.43489	1.51753
2.02515	2.04028		2.37385	1.39546
2.07092	2.0708		2.31282	1.27339
2.1167	2.10132		2.25178	1.15132
2.1701	2.14709		2.16023	0.968214
2.18536	2.17761		2.09919	0.846143
2.18536	2.17761		2.06868	0.785108
2.17773	2.16235		2.00764	0.663037
2.17773	2.16235		1.97712	0.602002
2.1701	2.14709		1.97712	0.602002
2.13958	2.14709		1.9466	0.540966
2.10907	2.14709		1.97712	0.540966
2.05566	2.10131		2.00764	0.540966
2.02514	2.10131		2.00764	0.540965
1.97174	2.05554		2.06867	0.540965
1.94885	2.0708		2.06867	0.47993
1.86492	2.02502		2.09919	0.479929
1.81915	1.9945		2.16023	0.479929
1.77337	1.96398		2.19074	0.479929
1.69708	1.93346		2.25178	0.479928
1.6513	1.90295		2.28229	0.479928
1.60552	1.87243		2.31281	0.479928
1.55975	1.84191		2.40436	0.540963
1.46056	1.76562		2.40436	0.540962
1.41479	1.7351		2.4654	0.601997
1.33849	1.64355		2.4654	0.601997
1.23931	1.56725		2.4654	0.601997
1.1859	1.52148		2.4654	0.601996
1.10961	1.42992		2.4654	0.601996
1.0562	1.38415		2.40436	0.54096
1.0028	1.33837		2.34333	0.479925
0.949392	1.29259		2.28229	0.357854
0.895986	1.24682		2.22126	0.296819
0.834951	1.18578		2.1297	0.174748
0.83495	1.18578		2.00763	-0.008357
0.812062	1.14		1.9466	-0.130428
0.812061	1.14		1.82453	-0.313534
0.812061	1.14		1.76349	-0.435604
0.842578	1.14		1.64142	-0.61871
0.81969	1.09423		1.54987	-0.801816
0.850207	1.09423		1.48883	-0.923887
0.880725	1.09423		1.45831	-1.04596
0.941759	1.15526		1.39728	-1.16803
0.972276	1.15526		1.36676	-1.2901
1.03331	1.21629		1.30573	-1.41217
1.06383	1.27733		1.30573	-1.4732
1.11723	1.32311		1.30572	-1.53424
1.14775	1.38414		1.33624	-1.53424
1.19353	1.47569		1.36676	-1.53424
1.19353	1.53673		1.39728	-1.53424
1.19353	1.53673		1.42779	-1.47321
1.1859	1.5825		1.48883	-1.41217
1.1859	1.5825		1.54986	-1.2901
1.13249	1.53673		1.58038	-1.22907
1.10197	1.53673		1.64142	-1.107
1.07146	1.47569		1.70245	-0.984926
1.02568	1.38414		1.73297	-0.923891
0.972273	1.33836		1.76348	-0.801821
0.941754	1.27733		1.794	-0.740786
0.895978	1.18577		1.794	-0.679752
0.86546	1.12474		1.82452	-0.618717
0.842571	1.07896		1.82452	-0.557682
0.842571	1.07896		1.85504	-0.496647
0.781536	1.01792		1.82452	-0.496647
0.781536	1.01792		1.85504	-0.435612
0.834941	1.0637		1.82452	-0.435613
0.857829	1.10948		1.794	-0.435613
0.888346	1.17051		1.76348	-0.374578
0.911234	1.21629		1.73296	-0.374579
0.934122	1.26206		1.70245	-0.313544
1.01042	1.35362		1.70245	-0.252509
1.0333	1.39939		1.67193	-0.191474
1.07908	1.49094		1.67193	-0.130439
1.09434	1.52146		1.64141	-0.069404
1.09434	1.5825		1.64141	-0.008369
1.10197	1.59776		1.67193	0.113701
1.07908	1.61301		1.64141	0.174735
1.04856	1.61301		1.64141	0.23577
1.00278	1.5825		1.64141	0.296805
0.972266	1.5825		1.64141	0.35784
0.91123	1.52146		1.64141	0.418875
0.827307	1.47568		1.64141	0.47991
0.758642	1.39939		1.61089	0.540945
0.705236	1.35361		1.61089	0.601979
0.636571	1.27732		1.61089	0.663014
0.590795	1.2468		1.61089	0.724049
0.529759	1.18576		1.61089	0.785084
0.468724	1.12473		1.61089	0.846119
0.445835	1.07895		1.64141	0.907154
0.422947	1.03318		1.6414	0.907153
0.422946	1.03318		1.70244	0.968188
0.438205	1.00266		1.76347	1.02922
0.453463	0.97214		1.79399	1.02922
0.49161	0.987398		1.88554	1.09026
0.529756	1.00266		1.94658	1.09026
0.567903	1.01792		2.00761	1.09026
0.613679	1.04843		2.06865	1.09026
0.689973	1.07895		2.09917	1.02922
0.72812	1.09421		2.1602	1.02922
0.796784	1.1705		2.19072	0.968186
0.865448	1.2468		2.19072	0.90715
0.926483	1.30783		2.1602	0.846115
0.96463	1.32309		2.12968	0.724044
1.03329	1.39938		2.06865	0.663009
1.06381	1.46042		2.03813	0.601973
1.09433	1.46042		1.94658	0.540938
1.10196	1.47568		1.88554	0.479902
1.15536	1.52145		1.79399	0.418867
1.13247	1.47568		1.73295	0.357831
1.13247	1.47567		1.6414	0.296796
1.13247	1.41464		1.58036	0.23576
1.13247	1.41464		1.54985	0.23576
1.13247	1.3536		1.54985	0.23576
1.10196	1.29257		1.48881	0.174724
1.10196	1.23153		1.51933	0.174724
1.09433	1.15524		1.51933	0.174724
1.04092	1.04843		1.58036	0.235759
1.03329	0.972133		1.61088	0.235758
1.02566	0.895838		1.67191	0.235758
0.987513	0.819544		1.73295	0.296793
0.956995	0.758508		1.79398	0.296793
0.949365	0.682214		1.85502	0.296792
0.911218	0.60592		1.94657	0.357827
0.903588	0.590661		2.00761	0.357827
0.865441	0.514367		2.06864	0.418862
0.857811	0.499107		2.12968	0.418861
0.850182	0.483849		2.16019	0.479896
0.812034	0.46859		2.16019	0.479896
0.812034	0.468589		2.19071	0.540931
0.781516	0.407554		2.12967	0.540931
0.781516	0.407554		2.09916	0.54093
0.781515	0.407553		2.03812	0.601965
0.728109	0.361777		1.91605	0.54093
0.71285	0.331258		1.8245	0.540929
0.720479	0.285482		1.73294	0.540929
0.70522	0.254964		1.61087	0.479894
0.667073	0.17867		1.45829	0.418858
0.682331	0.148151		1.33621	0.357823
0.69759	0.117634		1.21414	0.296787
0.68996	0.0413395		1.12259	0.235752
0.705219	0.010822		1.03104	0.174716
0.758624	-0.0044375		0.970002	0.174716
0.796771	0.010821		0.908968	0.174716
0.834918	0.0260797		0.847931	0.11368
0.873064	0.0413385		0.817414	0.11368
0.911211	0.0565965		0.817414	0.174715
0.972246	0.117631		0.817414	0.174715
1.02565	0.224443		0.847931	0.235749
1.04854	0.270219		0.878448	0.296784
1.10194	0.37703		0.908965	0.357819
1.13246	0.438065		0.97	0.418854
1.18587	0.544876		1.03103	0.479889
1.18587	0.605911		1.09207	0.540924
1.20876	0.712723		1.1531	0.601959
1.23927	0.773757		1.27517	0.724029
1.26216	0.880569		1.36673	0.785063
1.26979	0.956862		1.4888	0.907133
1.27742	1.03316		1.54983	0.968168
1.2469	1.09419		1.64138	1.0292
1.25453	1.17048		1.76345	1.15127
1.22401	1.23152		1.82449	1.21231
1.20112	1.30781		1.85501	1.21231
--	1.32307		1.88552	1.27334
--	1.36885		1.88552	1.27334
--	1.38411		1.88552	1.27334
--	1.42988		1.88552	1.27334
--	1.41462		1.82449	1.21231
--	1.41462		1.76345	1.15127
--	1.39936		1.6719	1.09024
--	1.36885		1.58035	0.968165
--	1.35359		1.48879	0.846094
--	1.32307		1.36672	0.724023
--	1.30781		1.27517	0.601953
--	1.27729		1.21413	0.479882
--	1.30781		1.12258	0.357812
--	1.27729		1.03103	0.235741
--	1.26203		0.969992	0.11367
--	1.24677		0.908956	-0.0084
--	1.26203		0.878439	-0.069436
--	1.24677		0.847921	-0.191506
--	1.27729		0.817403	-0.252542
--	1.26203		0.786885	-0.313577
--	--		0.756367	-0.374613
--	--		0.72585	-0.435648
--	--		0.695331	-0.496684
--	--		0.664813	-0.496684
--	--		0.634296	-0.557719
--	--		0.603777	-0.55772
--	--		0.603777	-0.55772
--	--		0.57326	-0.55772
--	--		0.542742	-0.55772
--	--		0.542741	-0.557721
--	--		0.542741	-0.496686
--	--		0.542741	-0.496686
--	--		0.573259	-0.435651
--	--		0.634293	-0.313581
--	--		0.66481	-0.252546
--	--		0.695327	-0.191512
--	--		0.78688	-0.069442
--	--		0.847915	-0.008407
--	--		0.90895	0.052628
--	--		0.969985	0.113663
--	--		1.0005	0.113663
--	--		1.06154	0.113662
--	--		1.09205	0.113662
--	--		1.12257	0.052627
--	--		1.12257	-0.008409
--	--		--
--	--		--
--	--		--
--	--		--
--	--		--
--	--		--
--	--		--
--	--		--
--	--		--
--	--		--
--	--		--
--	--		--
--	--		--
--	--		--
--	--		--
--	--		--
--	--		--
--	--		--
--	--		--
--	--		--
--	--		--
--	--		--
--	--		--
--	--		--
--	--		--
--	--		--
--	--		--
--	--		--
--	--		--
--	--		--
--	--		--
--	--		--
--	--		--
--	--		--
--	--		--
--	--		--
--	--		--
--	--		--
--	--		--
--	--		--
--	--		--
--	--		--
--	--		--
--	--		--
--	--		--
--	--		--
--	--		--
--	--		--
--	--		--
--	--		--
--	--		--
--	--		--
--	--		--
--	--		--
--	--		--
--	--		--
--	--		--
--	--		--
--	--		--
--	--		--
--	--		--
--	--		--
--	--		--
--	--		--
--	--		--
--	--		--
--	--		--
--	--		--
--	--		--
--	--		--
--	--		--
--	--		--
--	--		--
--	--		--
--	--		--
--	--		--
--	--		--
--	--		--
--	--		--
--	--		--
--	--		--
--	--		--
--	--		--
--	--		--
--	--		--
--	--		--
--	--		--
--	--		--
--	--		--
--	--		--
--	--		--
--	--		--
--	--		--
			--
			--
			--
			--
			--
			--
			--
			--
			--
			--
			--
			--
			--
			--
			--
			--
			--
			--
			--
			--
			--
			--
			--
			--
			--
			--
			--
			--
			--
			--
			--
			--
			--
			--
			--
			--
			--
			--
			--
			--
			--
			--
			--
			--
			--
			--
			--
			--
			--
			--
			--
			--
			--
			--
			--
			--
			--
			--
			--
			--
			--
			--
			--
			--
			--
			--
			--
			--
			--
			--
			--
			--
			--
			--
			--
			--
			--
			--
			--
			--
			--
			--
			--
			--
			--
			--
			--
			--
			--
			--
			--
			--
			--
			--
			--
			--
			--
			--
			--
			--
			--
			--
			--
			--
			--
			--
			--
			--
			--
			--
			--
			--
			--
			--
			--
			--
			--
			--

## Sheet: Fig. 7g
																				Ave	SD	SEM
C57/PAMAGPR120+/+-Vehicle	167	173	158	179	162	168	155	157	178	168	162	176	164	153	168	170	165	159		165.667	7.7079	1.86944
C57/PAMAGPR120-/--Vehicle	158	167	182	173	168	162	166	165	170	167	152	158	163	161	172	169	174	162		166.056	6.97451	1.69157
PS1/PAMAGPR120+/+-Vehicle	121	103	129	87	93	112	121	109	103	106	102	92	95	103	88	114	97	106		104.5	11.7386	2.84702
PS1/PAMAGPR120-/--Vehicle	82	95	102	110	106	107	120	95	93	116	102	113	105	97	112	86	119	106		103.667	10.7649	2.61086
PS1/PAMAGPR120+/+-A-E	166	169	172	153	142	159	162	169	158	162	172	159	174	163	168	170	159	181		164.333	8.89812	2.15811
PS1/PAMAGPR120-/--A-E	118	98	92	109	102	107	93	89	105	117	92	102	105	97	89	113	121	114		103.5	10.3427	2.50846
PS1/PAMAGαi1+/+-A-E	155	159	187	172	162	158	143	166	169	172	165	172	178	156	160	163	171	179		165.944	10.3496	2.51015
PS1/PAMAGαi1-/--A-E	112	117	108	103	108	102	100	93	87	131	102	113	106	118	97	82	106	90		104.167	11.9865	2.90716
	Mean Diff.	95.00% CI of diff.	Below threshold?	Summary	Adjusted P Value
C57/PAMAGPR120+/+-Vehicle vs. C57/PAMAGPR120-/--Vehicle	-0.3889	-10.64 to 9.865	No	ns	>0.9999
PS1/PAMAGPR120+/+-Vehicle vs. PS1/PAMAGPR120-/--Vehicle	0.8333	-9.420 to 11.09	No	ns	>0.9999
C57/PAMAGPR120+/+-Vehicle vs. PS1/PAMAGPR120+/+-Vehicle	61.17	50.91 to 71.42	Yes	****	<0.0001
PS1/PAMAGPR120+/+-A-E vs. PS1/PAMAGPR120-/--A-E	60.83	50.58 to 71.09	Yes	****	<0.0001
PS1/PAMAGαi1+/+-A-E vs. PS1/PAMAGαi1-/--A-E	61.78	51.52 to 72.03	Yes	****	<0.0001
PS1/PAMAGPR120+/+-Vehicle vs. PS1/PAMAGPR120+/+-A-E	-59.83	-70.09 to -49.58	Yes	****	<0.0001

## Sheet: Fig. 7h
C57/PAMAGPR120+/+-Vehicle (A)				C57/PAMAGPR120-/--Vehicle (B)					Days elapsed	A	B
days	number	survival%		day	number	survival%			0	72	78			Log-rank (Mantel-Cox) test
1	72	100		1	78	100			272		78			Chi square	0.1361
10	72	100		10	78	100			275		77			df	1
20	72	100		20	78	100			278		76			P value	0.7122
30	72	100		30	78	100			290	72				P value summary	ns
40	72	100		40	78	100			399	71				Are the survival curves sig different?	No
50	72	100		50	78	100			443		74
60	72	100		60	78	100			444		73			Median survival
70	72	100		70	78	100			448		72			A	812
80	72	100		80	78	100			507	70				B	810
90	72	100		90	78	100			509	68				Ratio (and its reciprocal)	1.002	0.9975
100	72	100		100	78	100			510	65				95% CI of ratio	0.7269 to 1.383	0.7233 to 1.376
110	72	100		110	78	100			581		71
120	72	100		120	78	100			583		70			Hazard Ratio (Mantel-Haenszel)	A/B	B/A
130	72	100		130	78	100			585		68			Ratio (and its reciprocal)	1.065	0.9394
140	72	100		140	78	100			586		67			95% CI of ratio	0.7636 to 1.484	0.6738 to 1.310
150	72	100		150	78	100			588		66
160	72	100		160	78	100			590		64			Hazard Ratio (logrank)	A/B	B/A
170	72	100		170	78	100			604	62				Ratio (and its reciprocal)	1.06	0.943
180	72	100		180	78	100			608	60				95% CI of ratio	0.7684 to 1.463	0.6834 to 1.301
190	72	100		190	78	100			655	58
200	72	100		200	78	100			656	57
210	72	100		210	78	100			658	56
220	72	100		220	78	100			663		62
230	72	100		230	78	100			665		60
240	72	100		240	78	100			668		59
250	72	100		250	78	100			703	54
260	72	100		260	78	100			704	52
270	72	100		270	78	100			709	51
280	72	100		280	74	94.8718			710	48
290	71	98.6111		290	74	94.8718			742		56
300	71	98.6111		300	74	94.8718			745		54
310	71	98.6111		310	74	94.8718			747		52
320	71	98.6111		320	74	94.8718			748		49
330	71	98.6111		330	74	94.8718			749		47
340	71	98.6111		340	74	94.8718			791	47
350	71	98.6111		350	74	94.8718			793	44
360	71	98.6111		360	74	94.8718			800	42
370	71	98.6111		370	74	94.8718			801		46
380	71	98.6111		380	74	94.8718			803		45
390	71	98.6111		390	74	94.8718			804		44
400	70	97.2222		400	74	94.8718			807		42
410	70	97.2222		410	74	94.8718			810		41
420	70	97.2222		420	74	94.8718			812	38
430	70	97.2222		430	74	94.8718			881	34
440	70	97.2222		440	74	94.8718			882	33
450	70	97.2222		450	71	91.0256			884	29
460	70	97.2222		460	71	91.0256			887	25
470	70	97.2222		470	71	91.0256			889	24
480	70	97.2222		480	71	91.0256			890	22
490	70	97.2222		490	71	91.0256			891		38
500	70	97.2222		500	71	91.0256			893		33
510	62	86.1111		510	71	91.0256			894		31
520	62	86.1111		520	71	91.0256			896		30
530	62	86.1111		530	71	91.0256			897		28
540	62	86.1111		540	71	91.0256			898		27
550	62	86.1111		550	71	91.0256			900		25
560	62	86.1111		560	71	91.0256			952	20
570	62	86.1111		570	71	91.0256			953	17
580	62	86.1111		580	71	91.0256			955	16
590	62	86.1111		590	62	79.4872			957	14
600	62	86.1111		600	62	79.4872			958	12
610	58	80.5556		610	62	79.4872			971		22
620	58	80.5556		620	62	79.4872			973		20
630	58	80.5556		630	62	79.4872			975		17
640	58	80.5556		640	62	79.4872			976		16
650	58	80.5556		650	62	79.4872			977		13
660	54	75		660	62	79.4872			979		12
670	54	75		670	56	71.7949			984		9
680	54	75		680	56	71.7949			987		7
690	54	75		690	56	71.7949			989		6
700	54	75		700	56	71.7949			992		5
710	47	65.2778		710	56	71.7949			997		4
720	47	65.2778		720	56	71.7949			1038	8
730	47	65.2778		730	56	71.7949			1047	6
740	47	65.2778		740	56	71.7949			1052	5
750	47	65.2778		750	46	58.9744			1096	3
760	38	52.7778		760	46	58.9744			1136		2
770	38	52.7778		770	46	58.9744			1157		1
780	38	52.7778		780	46	58.9744			1200	1
790	38	52.7778		790	46	58.9744
800	38	52.7778		800	46	58.9744
810	38	52.7778		810	38	48.7179
820	34	47.2222		820	38	48.7179
830	34	47.2222		830	38	48.7179
840	34	47.2222		840	38	48.7179
850	34	47.2222		850	38	48.7179
860	34	47.2222		860	38	48.7179
870	34	47.2222		870	38	48.7179
880	34	47.2222		880	38	48.7179
890	20	27.7778		890	38	48.7179
900	20	27.7778		900	22	28.2051
910	20	27.7778		910	22	28.2051
920	20	27.7778		920	22	28.2051
930	20	27.7778		930	22	28.2051
940	20	27.7778		940	22	28.2051
950	20	27.7778		950	22	28.2051
960	8	11.1111		960	22	28.2051
970	8	11.1111		970	22	28.2051
980	8	11.1111		980	9	11.5385
990	8	11.1111		990	5	6.41026
1000	8	11.1111		1000	2	2.5641
1100	1	1.38889		1100	2	2.5641
1200	1	1.38889		1200	0	0

## Sheet: Fig. 7i
PS1/PAMAGPR120+/+-Vehicle (A)				PS1/PAMAGPR120-/--Vehicle (B)					Days elapsed	A	B
day	number	survival%		day	number	survival%			0	60	56			Log-rank (Mantel-Cox) test
1	60	100		1	56	100			208	60				Chi square	0.3446
10	60	100		10	56	100			255		56			df	1
20	60	100		20	56	100			257		54			P value	0.5572
30	60	100		30	56	100			258		53			P value summary	ns
40	60	100		40	56	100			325	58				Are the survival curves sig different?	No
50	60	100		50	56	100			329	56
60	60	100		60	56	100			462		52			Median survival
70	60	100		70	56	100			463		48			A	721
80	60	100		80	56	100			466		46			B	716
90	60	100		90	56	100			469		45			Ratio (and its reciprocal)	1.007	0.9931
100	60	100		100	56	100			482	54				95% CI of ratio	0.6996 to 1.449	0.6899 to 1.429
110	60	100		110	56	100			485	51
120	60	100		120	56	100			574		42			Hazard Ratio (Mantel-Haenszel)	A/B	B/A
130	60	100		130	56	100			578		39			Ratio (and its reciprocal)	0.8913	1.122
140	60	100		140	56	100			581	48				95% CI of ratio	0.6070 to 1.309	0.7641 to 1.648
150	60	100		150	56	100			582	46
160	60	100		160	56	100			585	44				Hazard Ratio (logrank)	A/B	B/A
170	60	100		170	56	100			588	40				Ratio (and its reciprocal)	0.9015	1.109
180	60	100		180	56	100			665		35			95% CI of ratio	0.6256 to 1.299	0.7698 to 1.598
190	60	100		190	56	100			667		34
200	60	100		200	56	100			684	37
210	58	96.6667		210	56	100			713		31
220	58	96.6667		220	56	100			716		30
230	58	96.6667		230	56	100			721	31
240	58	96.6667		240	56	100			725	26
250	58	96.6667		250	56	100			752		26
260	58	96.6667		260	52	92.8571			757		23
270	58	96.6667		270	52	92.8571			824		21
280	58	96.6667		280	52	92.8571			826		19
290	58	96.6667		290	52	92.8571			830		15
300	58	96.6667		300	52	92.8571			833	23
310	58	96.6667		310	52	92.8571			839	20
320	58	96.6667		320	52	92.8571			875		12
330	54	90		330	52	92.8571			879		10
340	54	90		340	52	92.8571			882	15
350	54	90		350	52	92.8571			886	12
360	54	90		360	52	92.8571			889	9
370	54	90		370	52	92.8571			890	7
380	54	90		380	52	92.8571			917		6
390	54	90		390	52	92.8571			936	5	3
400	54	90		400	52	92.8571			939	2
410	54	90		410	52	92.8571			945	1
420	54	90		420	52	92.8571			962		2
430	54	90		430	52	92.8571			977		1
440	54	90		440	52	92.8571
450	54	90		450	52	92.8571
460	54	90		460	52	92.8571
470	54	90		470	42	75
480	54	90		480	42	75
490	48	80		490	42	75
500	48	80		500	42	75
510	48	80		510	42	75
520	48	80		520	42	75
530	48	80		530	42	75
540	48	80		540	42	75
550	48	80		550	42	75
560	48	80		560	42	75
570	48	80		570	42	75
580	48	80		580	35	62.5
590	37	61.6667		590	35	62.5
600	37	61.6667		600	35	62.5
610	37	61.6667		610	35	62.5
620	37	61.6667		620	35	62.5
630	37	61.6667		630	35	62.5
640	37	61.6667		640	35	62.5
650	37	61.6667		650	35	62.5
660	37	61.6667		660	35	62.5
670	37	61.6667		670	31	55.3571
680	37	61.6667		680	31	55.3571
690	31	51.6667		690	31	55.3571
700	31	51.6667		700	31	55.3571
710	31	51.6667		710	31	55.3571
720	31	51.6667		720	26	46.4286
730	23	38.3333		730	26	46.4286
740	23	38.3333		740	26	46.4286
750	23	38.3333		750	26	46.4286
760	23	38.3333		760	21	37.5
770	23	38.3333		770	21	37.5
780	23	38.3333		780	21	37.5
790	23	38.3333		790	21	37.5
800	23	38.3333		800	21	37.5
810	23	38.3333		810	21	37.5
820	23	38.3333		820	21	37.5
830	23	38.3333		830	12	21.4286
840	15	25		840	12	21.4286
850	15	25		850	12	21.4286
860	15	25		860	12	21.4286
870	15	25		870	12	21.4286
880	15	25		880	6	10.7143
890	5	8.33333		890	6	10.7143
900	5	8.33333		900	6	10.7143
910	5	8.33333		910	6	10.7143
920	5	8.33333		920	3	5.35714
930	5	8.33333		930	3	5.35714
940	1	1.66667		940	2	3.57143
950	0	0		950	2	3.57143
960	0	0		960	2	3.57143
970	0	0		970	1	1.78571
980	0	0		980	0	0
990	0	0		990	0	0
1000	0	0		1000	0	0
1100	0	0		1100	0	0
1200	0	0		1200	0	0

## Sheet: Fig. 7j
PS1/PAMAGPR120+/+-A-E (A)				PS1/PAMAGPR120-/--A-E (B)					Days elapsed	A	B
day	number	survival%		day	number	survival%			0	53	59			Log-rank (Mantel-Cox) test
1	53	100		1	59	100			168		59			Chi square	17.15
10	53	100		10	59	100			266	53				df	1
20	53	100		20	59	100			434		57			P value	<0.0001
30	53	100		30	59	100			436	52				P value summary	****
40	53	100		40	59	100			439		54			Are the survival curves sig different?	Yes
50	53	100		50	59	100			480	51
60	53	100		60	59	100			609		49			Median survival
70	53	100		70	59	100			631		45			A	807
80	53	100		80	59	100			633	48				B	719
90	53	100		90	59	100			635		43			Ratio (and its reciprocal)	1.122	0.891
100	53	100		100	59	100			637	46	40			95% CI of ratio	0.7745 to 1.626	0.6148 to 1.291
110	53	100		110	59	100			638		39
120	53	100		120	59	100			639	44				Hazard Ratio (Mantel-Haenszel)	A/B	B/A
130	53	100		130	59	100			640		38			Ratio (and its reciprocal)	0.4079	2.451
140	53	100		140	59	100			715		34			95% CI of ratio	0.2668 to 0.6236	1.604 to 3.747
150	53	100		150	59	100			718		32
160	53	100		160	59	100			719		31			Hazard Ratio (logrank)	A/B	B/A
170	53	100		170	57	96.6102			752	41				Ratio (and its reciprocal)	0.4966	2.014
180	53	100		180	57	96.6102			753	40				95% CI of ratio	0.3373 to 0.7311	1.368 to 2.965
190	53	100		190	57	96.6102			756	39
200	53	100		200	57	96.6102			757	35
210	53	100		210	57	96.6102			758	34
220	53	100		220	57	96.6102			764	29
230	53	100		230	57	96.6102			783		26
240	53	100		240	57	96.6102			789		20
250	53	100		250	57	96.6102			807	28
260	53	100		260	57	96.6102			841		16
270	52	98.1132		270	57	96.6102			846		14
280	52	98.1132		280	57	96.6102			847		13
290	52	98.1132		290	57	96.6102			849		12
300	52	98.1132		300	57	96.6102			868	23	10
310	52	98.1132		310	57	96.6102			893		8
320	52	98.1132		320	57	96.6102			896		5
330	52	98.1132		330	57	96.6102			924		2
340	52	98.1132		340	57	96.6102			935	19
350	52	98.1132		350	57	96.6102			938	14
360	52	98.1132		360	57	96.6102			940	12
370	52	98.1132		370	57	96.6102			947		1
380	52	98.1132		380	57	96.6102			981	10
390	52	98.1132		390	57	96.6102			987	7
400	52	98.1132		400	57	96.6102			990	3
410	52	98.1132		410	57	96.6102			1128	2
420	52	98.1132		420	57	96.6102			1163	1
430	52	98.1132		430	57	96.6102
440	51	96.2264		440	49	83.0508
450	51	96.2264		450	49	83.0508
460	51	96.2264		460	49	83.0508
470	51	96.2264		470	49	83.0508
480	48	90.566		480	49	83.0508
490	48	90.566		490	49	83.0508
500	48	90.566		500	49	83.0508
510	48	90.566		510	49	83.0508
520	48	90.566		520	49	83.0508
530	48	90.566		530	49	83.0508
540	48	90.566		540	49	83.0508
550	48	90.566		550	49	83.0508
560	48	90.566		560	49	83.0508
570	48	90.566		570	49	83.0508
580	48	90.566		580	49	83.0508
590	48	90.566		590	49	83.0508
600	48	90.566		600	49	83.0508
610	48	90.566		610	45	76.2712
620	48	90.566		620	45	76.2712
630	48	90.566		630	45	76.2712
640	41	77.3585		640	34	57.6271
650	41	77.3585		650	34	57.6271
660	41	77.3585		660	34	57.6271
670	41	77.3585		670	34	57.6271
680	41	77.3585		680	34	57.6271
690	41	77.3585		690	34	57.6271
700	41	77.3585		700	34	57.6271
710	41	77.3585		710	34	57.6271
720	41	77.3585		720	26	44.0678
730	41	77.3585		730	26	44.0678
740	41	77.3585		740	26	44.0678
750	41	77.3585		750	26	44.0678
760	29	54.717		760	26	44.0678
770	28	52.8302		770	26	44.0678
780	28	52.8302		780	26	44.0678
790	28	52.8302		790	16	27.1186
800	28	52.8302		800	16	27.1186
810	23	43.3962		810	16	27.1186
820	23	43.3962		820	16	27.1186
830	23	43.3962		830	16	27.1186
840	23	43.3962		840	16	27.1186
850	23	43.3962		850	10	16.9492
860	23	43.3962		860	10	16.9492
870	19	35.8491		870	8	13.5593
880	19	35.8491		880	8	13.5593
890	19	35.8491		890	8	13.5593
900	19	35.8491		900	2	3.38983
910	19	35.8491		910	2	3.38983
920	19	35.8491		920	2	3.38983
930	19	35.8491		930	1	1.69492
940	10	18.8679		940	1	1.69492
950	10	18.8679		950	0	0
960	10	18.8679		960	0	0
970	10	18.8679		970	0	0
980	10	18.8679		980	0	0
990	2	3.77358		990	0	0
1000	2	3.77358		1000	0	0
1100	2	3.77358		1100	0	0
1200	0	0		1200	0	0

## Sheet: Fig. 7k
5FAD/PAMAGPR120+/+-Vehicle (A)				PS1/PAMAGPR120+/+-A-E (B)				PS1/PAMAGPR120-/--A-E (C)					Days elapsed	A	B	C
day	number	survival%		day	number	survival%		day	number	survival%			0	55	52	61		Log-rank (Mantel-Cox) test
1	55	100		1	52	100		1	61	100			217	55				Chi square	27.56
10	55	100		10	52	100		10	61	100			245			61		df	2
20	55	100		20	52	100		20	61	100			308		52			P value	<0.0001
30	55	100		30	52	100		30	61	100			343	54				P value summary	****
40	55	100		40	52	100		40	61	100			347	50				Are the survival curves sig different?	Yes
50	55	100		50	52	100		50	61	100			392			58
60	55	100		60	52	100		60	61	100			399			55		Median survival
70	55	100		70	52	100		70	61	100			415	48				A	636
80	55	100		80	52	100		80	61	100			469		49			B	781
90	55	100		90	52	100		90	61	100			511			50		C	639
100	55	100		100	52	100		100	61	100			518			48
110	55	100		110	52	100		110	61	100			537	45
120	55	100		120	52	100		120	61	100			544	43		45
130	55	100		130	52	100		130	61	100			548	39
140	55	100		140	52	100		140	61	100			549			42
150	55	100		150	52	100		150	61	100			552		45
160	55	100		160	52	100		160	61	100			560		43
170	55	100		170	52	100		170	61	100			631	34
180	55	100		180	52	100		180	61	100			634	31
190	55	100		190	52	100		190	61	100			635			39
200	55	100		200	52	100		200	61	100			636	30
210	55	100		210	52	100		210	61	100			637	27		36
220	54	98.1818		220	52	100		220	61	100			639			33
230	54	98.1818		230	52	100		230	61	100			640			29
240	54	98.1818		240	52	100		240	61	100			681		39
250	54	98.1818		250	52	100		250	58	95.082			686		37
260	54	98.1818		260	52	100		260	58	95.082			688		33
270	54	98.1818		270	52	100		270	58	95.082			714			27
280	54	98.1818		280	52	100		280	58	95.082			718			22
290	54	98.1818		290	52	100		290	58	95.082			752	25
300	54	98.1818		300	52	100		300	58	95.082			756	22
310	54	98.1818		310	49	94.2308		310	58	95.082			760	18
320	54	98.1818		320	49	94.2308		320	58	95.082			781		30	18
330	54	98.1818		330	49	94.2308		330	58	95.082			783			16
340	54	98.1818		340	49	94.2308		340	58	95.082			784			15
350	48	87.2727		350	49	94.2308		350	58	95.082			785		25
360	48	87.2727		360	49	94.2308		360	58	95.082			786			11
370	48	87.2727		370	49	94.2308		370	58	95.082			788			9
380	48	87.2727		380	49	94.2308		380	58	95.082			843			7
390	48	87.2727		390	49	94.2308		390	58	95.082			853	14
400	48	87.2727		400	49	94.2308		400	50	81.9672			859	10
410	48	87.2727		410	49	94.2308		410	50	81.9672			872			4
420	45	81.8182		420	49	94.2308		420	50	81.9672			886		23
430	45	81.8182		430	49	94.2308		430	50	81.9672			889		20
440	45	81.8182		440	49	94.2308		440	50	81.9672			903	7
450	45	81.8182		450	49	94.2308		450	50	81.9672			905	4
460	45	81.8182		460	49	94.2308		460	50	81.9672			938		17
470	45	81.8182		470	45	86.5385		470	50	81.9672			939	1
480	45	81.8182		480	45	86.5385		480	50	81.9672			946			1
490	45	81.8182		490	45	86.5385		490	50	81.9672			985		12
500	45	81.8182		500	45	86.5385		500	50	81.9672			989		9
510	45	81.8182		510	45	86.5385		510	50	81.9672			996		5
520	45	81.8182		520	45	86.5385		520	45	73.7705			1086		1
530	45	81.8182		530	45	86.5385		530	45	73.7705
540	43	78.1818		540	45	86.5385		540	45	73.7705
550	34	61.8182		550	45	86.5385		550	39	63.9344
560	34	61.8182		560	39	75		560	39	63.9344
570	34	61.8182		570	39	75		570	39	63.9344
580	34	61.8182		580	39	75		580	39	63.9344
590	34	61.8182		590	39	75		590	39	63.9344
600	34	61.8182		600	39	75		600	39	63.9344
610	34	61.8182		610	39	75		610	39	63.9344
620	34	61.8182		620	39	75		620	39	63.9344
630	34	61.8182		630	39	75		630	39	63.9344
640	25	45.4545		640	39	75		640	27	44.2623
650	25	45.4545		650	39	75		650	27	44.2623
660	25	45.4545		660	39	75		660	27	44.2623
670	25	45.4545		670	39	75		670	27	44.2623
680	25	45.4545		680	39	75		680	27	44.2623
690	25	45.4545		690	30	57.6923		690	27	44.2623
700	25	45.4545		700	30	57.6923		700	27	44.2623
710	25	45.4545		710	30	57.6923		710	27	44.2623
720	25	45.4545		720	30	57.6923		720	18	29.5082
730	25	45.4545		730	30	57.6923		730	18	29.5082
740	25	45.4545		740	30	57.6923		740	18	29.5082
750	25	45.4545		750	30	57.6923		750	18	29.5082
760	14	25.4545		760	30	57.6923		760	18	29.5082
770	14	25.4545		770	30	57.6923		770	18	29.5082
780	14	25.4545		780	23	44.2308		780	18	29.5082
790	14	25.4545		790	23	44.2308		790	7	11.4754
800	14	25.4545		800	23	44.2308		800	7	11.4754
810	14	25.4545		810	23	44.2308		810	7	11.4754
820	14	25.4545		820	23	44.2308		820	7	11.4754
830	14	25.4545		830	23	44.2308		830	7	11.4754
840	14	25.4545		840	23	44.2308		840	7	11.4754
850	14	25.4545		850	23	44.2308		850	4	6.55738
860	7	12.7273		860	23	44.2308		860	4	6.55738
870	7	12.7273		870	23	44.2308		870	4	6.55738
880	7	12.7273		880	23	44.2308		880	1	1.63934
890	7	12.7273		890	17	32.6923		890	1	1.63934
900	7	12.7273		900	17	32.6923		900	1	1.63934
910	1	1.81818		910	17	32.6923		910	1	1.63934
920	1	1.81818		920	17	32.6923		920	1	1.63934
930	1	1.81818		930	17	32.6923		930	1	1.63934
940	0	0		940	12	23.0769		940	1	1.63934
950	0	0		950	12	23.0769		950	0	0
960	0	0		960	12	23.0769		960	0	0
970	0	0		970	8	15.3846		970	0	0
980	0	0		980	8	15.3846		980	0	0
990	0	0		990	1	1.92308		990	0	0
1000	0	0		1000	1	1.92308		1000	0	0
1100	0	0		1100	0	0		1100	0	0
1200	0	0		1200	0	0		1200	0	0
