# Supplementary material for: Allosteric activation of a cell-type-specific GPR120 inhibits amyloid pathology of Alzheimer’s disease
Source: Nat Aging. 2025 Dec 19;6(1):181–99. doi: 10.1038/s43587-025-01028-4 (PMC12823430; doi:10.1038/s43587-025-01028-4)
Supplement: Supplementary file 15 — Statistical source data. [file 43587_2025_1028_MOESM15_ESM.xlsx]

## Sheet: Extended Data Fig. 1b
male
	C57/STD																Ave	SD	SEM
3	25.2	24.5	22.1	23.9	23	25.8	22.4	23.7	24.3	21.8	24.9	22.7	23.5	24	22.6		23.6267	1.18771	0.31743
4	25	24.6	25.6	26.1	25.9	25.1	25.7	25.4	24.8	26.2	25.5	25.8	24.7	25.2	26		25.44	0.520714	0.139167
5	26.4	25.8	26.2	25.5	26.7	25.9	26	26.3	25.7	26.1	26.5	25.6	26.4	26	26.1		26.08	0.344757	0.0921401
6	25.7	29.5	28	31.6	25.1	28.6	28.1	31.9	25.9	27.9	27.3	30.4	26.6	30.7	28.4		28.38	2.11126	0.564259
7	30.5	28.9	31.2	27.3	29.8	30.1	28.5	29.3	30.7	28.2	29.9	27.8	30.4	29	28.6		29.3467	1.1426	0.305371
8	32.5	28	31.9	27.6	31.6	34.1	29.7	30.5	26.8	33	28.9	31.3	25.9	34.4	30.1		30.42	2.605	0.696214
9	35.3	30.1	34.6	29.5	33.2	36.8	31.4	32.7	28	35	30.8	33.5	27.2	37.5	32.9		32.5667	3.05676	0.816955
10	36	32.1	35.3	31.7	34.6	37.2	33.4	34.1	30.9	35.8	32.5	34.7	30	37.5	33.9		33.98	2.22653	0.595065
11	36.5	31.6	36	31.2	35.1	38.2	33	34.3	30	36.8	32.7	35.4	29.3	38.9	34.4		34.2267	2.88802	0.771856
	C57/BRD																Ave	SD	SEM
3	23.5	24.5	23.9	24.3	24.1	23.4	24.6	24.2	23.7	24.5	24.7	24	24.3	23.9	24.6		24.1467	0.408598	0.109202
4	25.3	26	25.5	25.9	25.6	25.2	26.1	25.7	25.4	26	26.2	25.6	25.9	25.5	26.1		25.7333	0.31773	0.0849169
5	24.8	27.7	26.3	29.2	24.1	26.9	26.4	29.6	24.5	26.2	25.7	28.3	25.2	28.5	26.7		26.6733	1.69978	0.454284
6	27.8	28.4	28	28.3	28.2	27.7	28.5	28.1	27.9	28.4	28.6	28	28.3	28	28.4		28.1733	0.268506	0.0717611
7	29.2	29.8	29.4	29.7	29.5	29.1	29.9	29.6	29.3	29.8	30	29.5	29.7	29.4	29.8		29.58	0.265115	0.0708548
8	29.8	30.3	30	30.2	30.1	29.7	30.4	30.1	29.9	30.3	30.5	30	30.2	29.9	30.3		30.1133	0.229492	0.0613344
9	32.2	32.8	32.4	32.7	32.5	32.1	32.9	32.6	32.3	32.8	33	32.5	32.7	32.4	32.8		32.58	0.265115	0.0708548
10	36.2	31.3	35.4	30.7	34.5	37.6	32.6	33.8	29.8	36	32.1	34.7	29	38.1	34		33.72	2.75893	0.737356
11	36.6	31.8	35.9	31.3	35.2	37.9	33.1	34.4	30.2	36.7	32.8	35.5	29.5	38.7	34.5		34.2733	2.76469	0.738895
	PS1/STD																Ave	SD	SEM
3	22.7	25.5	24.1	26.9	22	24.8	24.3	27.4	22.4	24	23.6	26.1	23.1	26.3	24.6		24.52	1.65149	0.44138
4	24.5	27.3	25.9	28.7	23.8	26.6	26.1	29.2	24.2	25.8	25.4	27.9	24.9	28.1	26.4		26.32	1.65149	0.44138
5	24.3	28.1	26.5	30.2	23.6	27.4	26.8	30.8	24.7	26.7	26	29	25.4	29.3	27.2		27.0667	2.12793	0.568714
6	25.6	29.4	27.9	31.5	24.9	28.5	28	31.8	25.8	27.8	27.2	30.3	26.5	30.6	28.3		28.2733	2.12249	0.567259
7	29.4	30.9	27.7	31.6	29	29.8	26.5	30.2	30	27.3	30.7	28.4	29.6	27.9	30.5		29.3	1.46775	0.392272
8	32.4	28.5	31.8	28.2	31.5	33.7	30.1	30.8	27.4	32.6	29.3	31.4	26.5	33.8	30.6		30.5733	2.22276	0.594058
9	31.8	33.1	32.3	32.8	32	31.6	33.2	32.6	32.1	33	33.4	32.4	32.7	32.2	33.1		32.5533	0.548852	0.146687
10	33.1	34.2	33.4	33.9	33.2	32.9	34.3	33.8	33.3	34	34.4	33.5	33.7	33.4	34.2		33.6867	0.471876	0.126114
11	33.4	34.6	33.8	34.4	33.6	33.3	34.7	34.2	33.7	34.5	34.8	34	34.3	33.8	34.6		34.1133	0.49116	0.131268
	PS1/BRD																Ave	SD	SEM
3	23.1	25.1	24	24.5	23.4	22.8	25.3	24.2	23.7	24.6	25.4	24.1	24.7	23.9	25.2		24.2667	0.80593	0.215394
4	24.8	26.9	25.7	26.3	25.2	24.6	27.1	26	25.5	26.6	27.3	25.9	26.4	25.6	26.9		26.0533	0.829687	0.221743
5	24.6	28.4	26.9	30.5	24	27.5	27	30.9	24.8	26.8	26.2	29.3	25.5	29.6	27.3		27.2867	2.12329	0.567474
6	25.6	30.4	28.8	32.6	25	29.6	28.9	33	26.2	28	27.4	31.2	26.8	31.5	29.2		28.9467	2.48161	0.663238
7	29.3	30.8	27.6	31.5	28.9	29.7	26.4	30.1	29.9	27.2	30.6	28.3	29.5	27.8	30.4		29.2	1.46775	0.392272
8	32.1	28.3	31.5	27.9	30.8	33	29.4	30.1	26.7	31.9	28.6	30.7	25.8	32.5	29.9		29.9467	2.15104	0.574888
9	31.3	33.2	32	32.7	31.6	30.9	33.5	32.4	31.8	33	33.8	32.2	32.9	31.7	33.1		32.4067	0.851441	0.227557
10	33	34.5	33.4	34.1	32.9	32.6	34.7	33.8	33.2	34.3	35	33.6	34.2	33.1	34.4		33.7867	0.733744	0.196101
11	33.9	34.6	34.1	34.5	34.2	33.8	34.7	34.3	34	34.6	34.8	34.2	34.4	34.1	34.5		34.3133	0.302056	0.080728
female
	C57/STD													Ave	SD	SEM
3	19.2	22.8	21.3	24	18.5	22.1	21.4	24.7	19.6	21	20.4	21.4		21.3667	1.85243	0.534752
4	23.1	23.5	23.2	23.4	23	23.4	23.7	23.3	23.1	23.5	23.8	23.2		23.35	0.246798	0.0712444
5	22.1	25.7	24.2	26.9	21.4	25	24.3	27.6	22.5	23.9	23.3	26.3		24.4333	1.94344	0.561024
6	23.9	26.6	25	26	24.5	27.1	25.5	24.2	26.8	25.2	26.3	24.1		25.4333	1.12196	0.323881
7	23.7	27.5	25.1	27	24.4	28.2	25.8	23.9	27.8	25.5	26.9	24.2		25.8333	1.60699	0.463899
8	25.3	28.5	26.6	27.8	26.1	28.9	27.4	25.9	29.1	27	28.2	26		27.2333	1.2766	0.368521
9	29.4	27.9	28.1	30	28.5	27.6	29.7	28	27.3	29.1	28.8	28.5		28.575	0.84759	0.244678
10	28.8	30	29.3	29.8	29.1	28.9	30.2	29.6	29	30.1	29.7	29.2		29.475	0.488272	0.140952
11	30	31.1	30.4	30.7	30.2	29.9	31.2	30.6	30.1	31	30.8	30.3		30.525	0.441331	0.127401
	C57/BRD													Ave	SD	SEM
3	17.5	21.2	19.3	20.6	18.7	22.1	19.9	17.9	21.5	20	18.4	21.8		19.9083	1.56696	0.452344
4	21.6	24.8	22.9	24.1	22.4	25.2	23.7	22.2	25	23.3	24.5	22.1		23.4833	1.24669	0.359889
5	22.3	25.7	24.2	26.8	21.6	25	24.3	27.5	22.6	24	23.4	26.2		24.4667	1.84161	0.531626
6	24.9	26.5	25.5	26.1	25.3	24.8	26.4	25.8	25.2	26.3	25.9	25.4		25.675	0.578595	0.167026
7	26.3	27.7	26.8	27.3	26.6	26.2	27.6	27.1	26.5	27.5	27.2	26.7		26.9583	0.512495	0.147945
8	26.9	28.1	27.4	27.8	27.2	26.8	28	27.6	27.1	27.9	27.7	27.3		27.4833	0.4324	0.124823
9	28.2	29.9	28.9	29.5	28.7	28.4	30.1	29.2	28.8	29.8	29.6	28.6		29.1417	0.630236	0.181933
10	28.7	30.5	29.4	30	29.1	28.9	30.7	29.8	29.2	30.4	29.9	29.3		29.6583	0.657071	0.18968
11	29.5	31.1	30.1	30.7	29.9	29.4	31	30.4	29.8	30.9	30.5	30		30.275	0.578595	0.167026
	PS1/STD													Ave	SD	SEM
3	17	20.5	18.6	19.9	18.1	21.3	19.4	17.3	20.8	19.5	17.8	21.1		19.275	1.50159	0.433472
4	20.7	24.2	22.4	23.7	21.8	25.1	23.2	21.1	24.5	23.3	21.5	24.8		23.025	1.50461	0.434345
5	22.8	25	23.5	24.4	23.2	25.1	24.6	23.1	25.2	24.3	23.7	24.8		24.1417	0.846875	0.244472
6	23.9	26.2	24.7	25.8	24.4	26.5	25.5	24.2	26.4	25.3	24.8	26		25.3083	0.895908	0.258626
7	25.7	27.3	26.3	26.9	26.1	25.6	27.2	26.6	26	27.1	26.7	26.2		26.475	0.578595	0.167026
8	27.1	28.2	26.8	27.9	27.4	28	26.9	27.7	26.7	28.1	27.5	27.3		27.4667	0.521071	0.15042
9	29.3	27.4	28.9	27.8	29.7	28.2	27.6	29.5	28	27.1	30	28.8		28.525	0.971526	0.280456
10	29.1	29.9	29.3	29.7	29.2	29	30	29.5	29.2	29.8	29.6	29.4		29.475	0.327872	0.0946485
11	30.1	30.7	30.3	30.6	30.2	30	30.8	30.4	30.1	30.7	30.5	30.3		30.3917	0.267848	0.077321
	PS1/BRD													Ave	SD	SEM
3	18.5	21.8	20	21.3	19.4	22.5	20.8	18.8	21.9	20.7	19.2	22.2		20.5917	1.38987	0.401221
4	21.3	25	22.9	24.4	22.1	25.8	23.9	21.6	25.2	23.8	22	25.5		23.625	1.60461	0.463211
5	22.6	26.3	24.4	25.8	23.5	27.2	25.4	23	26.6	25.1	23.3	26.9		25.0083	1.61721	0.466849
6	24	27.6	25.4	26.9	24.8	28.1	26.6	24.4	27.8	26.1	24.6	27.9		26.1833	1.50504	0.434468
7	25.4	28.7	26.6	28.1	26.2	29	27.8	25.7	28.5	27.2	26	28.8		27.3333	1.3138	0.37926
8	28.7	26.9	29.2	27.1	26.4	28.5	27.9	25.8	28	27.6	29.5	26.4		27.6667	1.17731	0.33986
9	29	27.5	28.8	27.1	29.4	28	27.8	29.2	28.5	27.3	29.6	28.1		28.3583	0.847948	0.244781
10	28.5	31.4	29.5	30.8	29.1	31.7	30.3	28.8	31.1	30	28.9	31.3		30.1167	1.13924	0.328872
11	29.2	31.7	30	31.2	29.6	32	30.8	29.5	31.4	30.5	29.7	31.6		30.6	0.979796	0.282843

## Sheet: Extended Data Fig. 1c
	C57/STD	C57/BRD	PS1/STD	PS1/BRD
Drinking	6446.94	6848	6681.67	6671.1
Eating	4628.02	4519.19	4003.44	4114.82
Hyperactive	202.38	170.296	229.078	259.068
Static	86161.9	86216.8	85930.1	85903.4
Active	5241.67	5003.67	6517.83	5840.08
Rest	19292.5	18710.2	19559.6	18439.9
Rearing	991.28	1082.97	1112.35	1132.44
Digging	10166.6	9848.53	10038.7	9583
Grooming	18874.5	21908.4	18998.4	21491.3
Curling up	57390.4	56612.2	57167.7	55476.5
Sniffing	13655.9	13061.7	13516.7	15483.7

## Sheet: Extended Data Fig. 1d
male 8m
latency
C57/STD
day 1	77.2	60	84.5	68.9	73.7	67.1	78.4	71.3	64.8	79.9	68.5	75.8	72.6	63.3	79.1
day 2	49.4	28.1	58	39.8	44.6	34.4	53.3	42.2	30.9	55.7	38.5	50.1	43	33.2	54.6
day 3	33.9	24.5	42.2	30.7	36.1	28.4	39.6	32.8	26.2	41	30.3	37.5	32.1	29	40.4
day 4	25.4	14.8	31.2	20.6	26.3	17.9	29.1	22.7	17.5	29.8	20	27.2	22.1	19.3	28.5
day 5	23.1	16.8	26.4	20.3	22.7	18.5	24.9	21.6	17.2	25	19.4	23.8	20.9	18.8	24.6
day 6	21.3	15.2	24.8	18.7	20.5	16.9	23.1	19	17.4	22.6	18.3	21.7	19.5	17.8	22.2
C57/BRD
day 1	78.6	62.3	85.1	70.4	76.8	65.7	81.9	73.5	64	84.3	68.2	79.7	74.1	66.5	82.8
day 2	52.3	41.2	56.8	46.1	50.7	43.5	54.9	48	42.3	55.6	45.4	53.2	47.8	44.1	54.3
day 3	36.8	24.1	40.5	30.2	34.7	27.6	38.9	32	26.3	39.6	29.4	37.2	31.5	28.1	38.3
day 4	30.4	18.2	34.9	23.1	28.7	20.5	33.2	25	19.8	35.6	22.4	31.8	24.6	21.3	33.9
day 5	25.8	13.5	29.4	19.1	23.7	16.2	28	20.5	15.8	29.9	18.3	26.5	20	17.1	28.7
day 6	24.6	13.8	27.9	18.5	22.3	15.7	26.1	20	16.4	27.5	17.9	25.3	19.7	17.2	26.8
PS1/STD
day 1	72.9	56.6	79.4	64.7	71.1	60	76.2	67.8	57.9	78.6	62.5	74	68.4	60.8	77.1
day 2	55.2	42.8	59.5	48.1	53	45.3	57.4	50.7	44	58.9	47.2	56	49.9	46.5	57.8
day 3	34.5	42.3	26.7	38.1	31.2	45	29.8	36.4	24.1	40.7	33	27.5	43.6	30.9	37.2
day 4	30.5	19.1	34.8	24.2	28.7	21.4	32.9	26	20.3	33.6	23.1	31.3	25.5	22.2	32.4
day 5	29.1	16.8	33.5	22.3	26.9	19.2	31.8	24.5	18.7	32.9	21.4	30.2	23.9	20.1	31.3
day 6	27.5	15.9	31.4	21.3	25.6	18.4	29.8	23.1	17.6	30.7	20.5	28.4	22.8	19.3	29.9
PS1/BRD
day 1	74.8	58.3	80.5	66.7	73.1	61.9	78.2	70	60.4	79.6	64.5	76	69.3	62.7	77.4
day 2	53.4	32.8	61.7	43.1	50.3	36.9	57.5	46	34.2	59.8	40.7	55.1	45.3	38.4	58.2
day 3	35.7	21.3	40.1	27.4	33	24.1	37.8	30	23.2	39.5	26.7	36.4	29.5	25.3	38
day 4	30.9	19.7	34.2	24.8	28.6	22	32.4	26.5	21.1	33.7	24.2	31.5	25.8	22.9	32.8
day 5	27.6	16.2	31.5	21.4	25.7	18.5	29.9	23.2	17.7	30.8	20.6	28.7	22.9	19.4	30
day 6	25.1	16.4	28.3	20.2	23.5	18	26.7	21.7	17.3	27.4	19.6	25.9	21.1	18.7	26.2
length
C57/STD
day 1	814.056	640.508	887.713	730.309	778.741	712.147	826.164	754.525	688.94	841.299	726.273	799.93	767.642	673.805	833.227
day 2	480.473	265.556	567.247	383.609	432.041	329.123	519.824	407.825	293.808	544.04	370.492	487.536	415.897	317.015	532.941
day 3	349.478	254.632	433.225	317.19	371.676	293.983	406.991	338.379	271.785	421.117	313.154	385.802	331.316	300.037	415.063
day 4	277.222	170.268	335.744	228.79	286.303	201.547	314.555	249.979	197.511	321.618	222.736	295.384	243.925	215.673	308.501
day 5	244.579	181.012	277.876	216.327	240.543	198.165	262.741	223.39	185.048	263.75	207.246	251.642	222.381	201.192	259.714
day 6	218.717	157.168	254.032	192.483	210.645	174.321	236.879	195.51	179.366	231.834	188.447	222.753	200.555	183.402	227.798
C57/BRD
day 1	741.874	577.407	807.459	659.136	723.712	611.713	775.171	690.415	594.56	799.387	636.938	752.973	696.469	619.785	784.252
day 2	508.507	396.508	553.912	445.949	492.363	419.715	534.741	465.12	407.607	541.804	438.886	517.588	463.102	425.769	528.687
day 3	359.212	231.069	396.545	292.618	338.023	266.384	380.401	310.78	253.267	387.464	284.546	363.248	305.735	271.429	374.347
day 4	301.436	178.338	346.841	227.779	284.283	201.545	329.688	246.95	194.482	353.904	220.716	315.562	242.914	209.617	336.751
day 5	252.722	128.615	289.046	185.119	231.533	155.858	274.92	199.245	151.822	294.091	177.047	259.785	194.2	164.939	281.983
day 6	231.214	122.242	264.511	169.665	208.007	141.413	246.349	184.8	148.476	260.475	163.611	238.277	181.773	156.548	253.412
PS1/STD
day 1	821.961	657.494	887.546	739.223	803.799	691.8	855.258	770.502	670.611	879.474	717.025	833.06	776.556	699.872	864.339
day 2	538.468	413.352	581.855	466.829	516.27	438.577	560.666	493.063	425.46	575.801	457.748	546.54	484.991	450.685	564.702
day 3	366.605	445.307	287.903	402.929	333.308	472.55	319.182	385.776	261.669	429.163	351.47	295.975	458.424	330.281	393.848
day 4	317.545	202.519	360.932	253.978	299.383	225.726	341.761	272.14	214.627	348.824	242.879	325.617	267.095	233.798	336.716
day 5	282.619	158.512	327.015	214.007	260.421	182.728	309.862	236.205	177.683	320.961	204.926	293.718	230.151	191.809	304.817
day 6	267.475	150.431	306.826	204.917	248.304	175.656	290.682	223.079	167.584	299.763	196.845	276.556	220.052	184.737	291.691
PS1/BRD
day 1	766.732	600.247	824.245	685.003	749.579	636.571	801.038	718.3	621.436	815.164	662.805	778.84	711.237	644.643	792.966
day 2	584.806	376.952	668.553	480.879	553.527	418.321	626.175	510.14	391.078	649.382	456.663	601.959	503.077	433.456	633.238
day 3	377.213	231.917	421.609	293.466	349.97	260.169	398.402	319.7	251.088	415.555	286.403	384.276	314.655	272.277	400.42
day 4	300.781	187.773	334.078	239.232	277.574	210.98	315.916	256.385	201.899	329.033	233.178	306.835	249.322	220.061	319.952
day 5	269.484	154.458	308.835	206.926	250.313	177.665	292.691	225.088	169.593	301.772	198.854	280.583	222.061	186.746	293.7
day 6	255.159	167.376	287.447	205.718	239.015	183.52	271.303	220.853	176.457	278.366	199.664	263.231	214.799	190.583	266.258
time (%)																			Mean Diff.	95.00% CI of diff.	Below threshold?	Summary	Adjusted P Value
C57/STD	39.5	51.5	28.3	43	40.4	45.6	29.2	42.2	45.3	33.8	42.4	39.3	41.4	43.7	36.3			C57/STD vs. C57/BRD	-0.54	-6.552 to 5.472	No	ns	>0.9999
C57/BRD	39.7	50.7	28.9	43.7	41.4	49.1	36.4	43.4	46.2	28.5	44.1	37.2	43.4	45.2	32.1			C57/STD vs. PS1/STD	8.56	2.548 to 14.57	Yes	**	0.0016
PS1/STD	29.6	40.2	24.9	32.3	30.8	36.3	27	31	38.9	25.8	33.1	29.1	32.2	36.5	25.8			C57/STD vs. PS1/BRD	1.3	-4.712 to 7.312	No	ns	>0.9999
PS1/BRD	37.5	49.6	26.7	41.1	38.6	44.4	32.6	39.7	45.3	30.6	42.7	36.5	40.1	43.6	33.4			C57/BRD vs. PS1/STD	9.1	3.088 to 15.11	Yes	***	0.0007
																		C57/BRD vs. PS1/BRD	1.84	-4.172 to 7.852	No	ns	>0.9999
																		PS1/STD vs. PS1/BRD	-7.26	-13.27 to -1.248	Yes	*	0.01

## Sheet: Extended Data Fig. 1e
male 11m
latency
C57/STD
day 1	73.4	57.5	78.8	65.3	71.1	61.9	76	68	60.2	77.5	63.7	74.3	66.6	62.4	76.2
day 2	57.8	40.1	64.3	48.6	54	43.7	60.2	51.1	42.4	61.9	46.5	58.6	50.3	44.8	61
day 3	42	29.3	46.6	33.9	39.5	31.2	44.1	36.6	30.5	45.4	33	42.8	35.3	32.4	44.7
day 4	35.3	22.6	39.8	27.1	32.5	24.6	37.4	29.9	23.8	38.6	26.2	36.1	28.7	25.4	37.7
day 5	26.7	13.8	31	19.3	23.9	16.6	29.1	21.2	15.7	30.4	18	27.9	20.3	17.4	28.6
day 6	19.3	30.5	9.8	25.1	14.6	33	12.2	21.7	8.4	27.9	17.3	12.8	31.3	16.4	24
C57/BRD
day 1	70.9	50.7	78.4	59	67.3	54.5	74.8	63.3	52.9	77.1	57.2	72.7	61.5	55.8	75.6
day 2	55.3	38.1	60	45.2	51.9	41.6	57.7	49.7	40.4	59.1	44	56.4	48.6	42.8	57.2
day 3	41.1	26.5	46.7	31.9	37.6	28.8	44	34.8	28.1	45.5	31.3	42.4	33.5	30	44.6
day 4	25.7	34.9	18.3	30.5	22.1	38.2	20.8	27.9	16.4	32.7	24.5	19	35.3	23.2	29.1
day 5	24.9	14.1	28.7	18	22.3	15.9	26.4	20.2	15.3	27.8	17.6	25.6	19.4	18.1	26.7
day 6	17.7	29.2	7.1	23.5	12.9	32.4	9.4	21	4.7	27.1	15.3	8.5	30.7	14.2	22.9
PS1/STD
day 1	74.6	58	80.5	65.4	71.2	61.7	77.8	68.9	60.3	79.4	64	76.1	67.5	62.8	77.2
day 2	57.2	45.5	62.1	49.7	54.9	47.3	60.4	52.4	46.1	61	48.8	58.5	51.1	47.9	59.3
day 3	42.9	56.3	32.1	49.6	38	60.9	35.2	46.8	29.5	53.7	40.4	32.9	58.1	42.2	51.5				Mean Diff.	95.00% CI of diff.	Below threshold?	Summary	Adjusted P Value
day 4	36.3	45.5	29.9	41.1	32.7	48.8	31.4	38.5	27	43.3	35.1	29.6	45.9	33.8	39.7			PS1/STD vs. PS1/BRD	9.4	2.472 to 16.33	Yes	**	0.0037
day 5	34.5	46	24.3	39.7	29.9	48.6	27.1	36.8	22.4	43.2	32.3	25.6	46.7	31	38.4			PS1/STD vs. PS1/BRD	10.59	2.037 to 19.14	Yes	**	0.0091
day 6	33.7	42.6	26	38.4	30.2	47.1	27.9	35.8	24.4	41.3	32.5	27.1	44.7	30.9	39.2			PS1/STD vs. PS1/BRD	12.14	5.046 to 19.23	Yes	***	0.0002
PS1/BRD
day 1	47.6	80.3	64.1	90	35.8	73.2	61.4	86.7	50.9	68	57.3	74.6	43.7	90	65.5
day 2	48.1	60.8	39.6	54.9	32.3	43.7	52.2	59.3	36.4	51.4	45	63.8	38.9	57.6	49.7
day 3	33.6	48.9	29.4	53.2	36.7	42.3	40	46.8	30.5	41.7	37.9	50.4	32.8	44.6	40.3
day 4	26.9	36.1	20.5	31.7	23.3	39.4	22	29.1	17.6	33.9	25.7	20.2	36.5	24.4	30.3
day 5	24	33.5	14.9	28.8	19.4	38.1	17.2	26.6	12.5	31.3	21.7	16	35.4	20.1	28.2
day 6	14.4	29.8	19.2	33.5	10.7	25	21.6	31.3	16.1	23.6	20.5	27.7	17.3	26.2	22.8
length
C57/STD
day 1	710.678	550.247	765.164	628.949	687.471	594.643	736.912	656.192	577.49	752.047	612.805	719.759	642.066	599.688	738.93
day 2	507.301	328.708	572.886	414.473	468.959	365.032	531.517	439.698	351.915	548.67	393.284	515.373	431.626	376.131	539.589
day 3	358.888	230.745	405.302	277.159	333.663	249.916	380.077	304.402	242.853	393.194	268.078	366.96	291.285	262.024	386.131
day 4	306.276	178.133	351.681	223.538	278.024	198.313	327.465	251.79	190.241	339.573	214.457	314.348	239.682	206.385	330.492
day 5	256.529	126.368	299.916	181.863	228.277	154.62	280.745	201.034	145.539	293.862	168.746	268.637	191.953	162.692	275.7
day 6	187.8	300.808	91.945	246.322	140.377	326.033	116.161	212.016	77.819	274.574	167.62	122.215	308.88	158.539	235.223
C57/BRD
day 1	705.507	501.689	781.182	585.436	669.183	540.031	744.858	628.823	523.887	768.065	567.274	723.669	610.661	553.148	752.93
day 2	499.986	326.438	547.409	398.077	465.68	361.753	524.202	443.482	349.645	538.328	385.969	511.085	432.383	373.861	519.157
day 3	368.843	221.529	425.347	276.015	333.528	244.736	398.104	305.276	237.673	413.239	269.961	381.96	292.159	256.844	404.158
day 4	238.853	331.681	164.187	287.285	202.529	364.978	189.412	261.051	145.016	309.483	226.745	171.25	335.717	213.628	273.159
day 5	253.34	144.368	291.682	183.719	227.106	162.53	268.475	205.917	156.476	282.601	179.683	260.403	197.845	184.728	271.502
day 6	178.755	294.79	71.801	237.277	130.323	327.078	95.008	212.052	47.585	273.601	154.539	85.927	309.925	143.44	231.223
PS1/STD
day 1	731.777	564.283	791.308	638.949	697.471	601.616	764.065	674.264	587.49	780.209	624.823	746.912	660.138	612.715	758.011
day 2	550.238	432.185	599.679	474.563	527.031	450.347	582.526	501.806	438.239	588.58	465.482	563.355	488.689	456.401	571.427
day 3	385.609	520.815	276.637	453.212	336.168	567.229	307.916	424.96	250.403	494.581	360.384	284.709	538.977	378.546	472.383				Mean Diff.	95.00% CI of diff.	Below threshold?	Summary	Adjusted P Value
day 4	338.533	431.361	273.957	386.965	302.209	464.658	289.092	360.731	244.696	409.163	326.425	270.93	435.397	313.308	372.839			PS1/STD vs. PS1/BRD	92.57	22.67 to 162.5	Yes	**	0.0048
day 5	330.88	446.915	227.962	383.348	284.466	473.149	256.214	354.087	208.791	418.663	308.682	241.079	453.978	295.565	370.231			PS1/STD vs. PS1/BRD	91.87	5.600 to 178.1	Yes	*	0.0318
day 6	314.682	404.483	236.989	362.105	279.367	449.888	256.16	335.871	220.845	391.366	302.574	248.088	425.672	286.43	370.177			PS1/STD vs. PS1/BRD	89.22	17.64 to 160.8	Yes	**	0.0086
PS1/BRD
day 1	453.304	783.247	619.789	889.192	334.242	711.608	592.546	847.823	486.601	659.14	551.177	725.734	413.953	883.138	633.915
day 2	479.104	607.247	393.339	547.716	319.682	434.708	520.473	592.112	361.051	512.401	447.825	637.517	386.276	574.959	495.248
day 3	286.925	441.302	244.547	484.689	318.204	374.708	351.501	420.113	255.646	368.654	330.312	456.437	278.853	397.915	354.528
day 4	245.961	338.789	181.385	294.393	209.637	372.086	196.52	268.159	152.124	316.591	233.853	178.358	342.825	220.736	280.267
day 5	239.887	335.742	148.068	288.319	193.473	382.156	171.275	266.121	123.852	313.544	216.68	159.167	354.913	200.536	282.265
day 6	153.215	308.601	201.647	345.934	115.882	260.169	225.863	323.736	170.368	246.043	214.764	287.412	182.476	272.277	237.971
time (%)																			Mean Diff.	95.00% CI of diff.	Below threshold?	Summary	Adjusted P Value
C57/STD	37.3	30.2	44.7	33.1	39.05	28.35	42.6	35.2	48.4	31.95	37.6	40.76	29.95	38.23	32.2			C57/STD vs. C57/BRD	-3.303	-9.333 to 2.726	No	ns	0.8377
C57/BRD	43.21	33.45	45.65	36.45	44.8	28.1	46.2	38.23	50.3	36.45	43.65	39.3	32.65	43.7	37			C57/STD vs. PS1/STD	8.719	2.690 to 14.75	Yes	**	0.0013
PS1/STD	26.6	23.4	36.8	24.2	29	19.8	33.6	28.1	37.3	23.6	28.3	34.5	20.8	29.2	23.6			C57/STD vs. PS1/BRD	1.966	-4.064 to 7.996	No	ns	>0.9999
PS1/BRD	42.3	28.6	38.2	26.2	46.4	31.5	36.55	23.5	41.4	31.9	37.3	28.85	41.2	30	36.2			C57/BRD vs. PS1/STD	12.02	5.993 to 18.05	Yes	****	<0.0001
																		C57/BRD vs. PS1/BRD	5.269	-0.7602 to 11.30	No	ns	0.1213
																		PS1/STD vs. PS1/BRD	-6.753	-12.78 to -0.7238	Yes	*	0.0202

## Sheet: Extended Data Fig. 1f
female 8m
latency
C57/STD
day 1	70.5	85.3	57.2	78.9	63.4	90	53.8	74.6	49.3	82.7	66	58.5
day 2	46.7	60.3	33.8	54.1	40.2	65.9	36.5	49.8	30.1	57.7	43.4	35
day 3	33.9	46.8	22.5	38.7	28.1	51.3	25.4	35.2	19.6	42.9	31	24.7
day 4	27.1	32.9	22.3	29.7	25	35.1	20.8	28.5	23.6	31.4	24.2	30
day 5	25.4	31.2	19.8	28.5	22.3	33.1	20.7	26.9	18.5	30	23.1	27.8
day 6	22.5	32.1	13.9	28.3	17.7	35.4	15.6	25	12.3	30.8	20.1	14.8
C57/BRD
day 1	67.2	73.4	61	69.9	64.5	75.6	62.7	68.8	59.3	74	66.1	68.4
day 2	42.7	56.3	29.1	48.9	36.5	61.2	32.4	45	26.8	53.7	39.2	30.5
day 3	30.9	40.2	22.6	35.8	26.5	45.1	24.3	33.7	20.1	38.4	28.7	23.5
day 4	28.2	33.6	23.3	31.4	25.5	35.9	21.8	29.7	24.1	33	26.6	30.2
day 5	23.4	29.2	18.1	26.7	20.5	31	19.3	24.8	17	27.9	21.2	25.6
day 6	20.1	27.8	13.5	23.9	17.3	29.4	15	21.7	11.8	25.6	18.9	12.4
PS1/STD
day 1	72.6	84.7	61.5	79.1	66.8	90	58.2	74.9	63.4	82.8	70.1	60.7
day 2	48.7	61.2	35.1	54.9	42.4	66	38.7	51.3	31.9	58.6	45	36.5
day 3	38.7	34	43.4	31.6	41.3	35.9	45.1	33.2	39.5	36.8	42.6	35.3
day 4	31.1	37.4	25.3	33.7	28.5	40	26.9	32.3	24.2	35.6	29.8	23.7
day 5	27.8	32.3	23.6	30.1	25.5	33.9	22.7	29.2	24.3	31.6	26.1	23
day 6	27.1	39.4	15.7	34	21.3	42.6	17.9	30.5	14	36.7	24.4	18.8
PS1/BRD
day 1	70.2	82.3	58.1	76.9	65.4	87	61.7	73.5	54.2	80.6	68.8	56.4
day 2	48.2	61.1	34.4	53.7	42.5	66	37.8	50.4	31.6	57.3	41	35.9
day 3	35.7	44.4	27.9	40.1	32.3	48.8	30.5	38	26.1	42.6	34.4	28.7
day 4	29.4	36.1	22.7	32.8	26	39.9	24.2	30.7	20.5	35	27.3	23.1
day 5	25.9	33	19.8	29.3	22.6	34.7	21.2	27.5	18.4	30.8	24	19.1
day 6	23.2	34.1	14.8	28.6	18.5	36.4	16.3	26	12.6	31.8	20.7	15.4
length
C57/STD
day 1	717.145	866.477	582.948	801.901	645.506	914.909	548.642	758.514	503.237	840.243	671.74	596.065
day 2	484.203	621.427	354.042	558.869	418.618	677.931	381.285	515.482	316.709	595.193	450.906	366.15
day 3	357.551	487.712	242.525	405.983	299.029	533.117	271.786	370.668	213.264	448.361	328.29	264.723
day 4	244.439	302.961	196.007	270.673	223.25	325.159	180.872	258.565	209.124	287.826	215.178	273.7
day 5	243.286	301.808	186.782	274.565	212.007	320.979	195.863	258.421	173.665	289.7	220.079	267.502
day 6	223.881	330.745	147.107	292.403	185.449	364.042	164.26	259.106	130.963	317.628	209.665	156.188
C57/BRD
day 1	693.273	755.831	630.715	720.516	666.03	778.029	647.868	709.417	613.562	761.885	682.174	705.381
day 2	436.443	573.667	299.219	499.001	373.885	623.108	332.516	459.65	276.012	547.433	401.128	313.345
day 3	334.781	428.618	251.034	384.222	290.385	478.059	268.187	363.033	225.809	410.456	312.583	260.115
day 4	280.349	334.835	230.908	312.637	253.106	358.042	215.773	295.484	238.98	328.781	264.205	300.529
day 5	220.106	278.628	166.629	253.403	190.845	296.79	178.737	234.232	155.53	265.511	197.908	242.304
day 6	212.809	290.502	146.215	251.151	184.557	306.646	161.35	228.953	129.062	268.304	200.701	135.116
PS1/STD
day 1	739.228	861.317	627.229	804.813	680.706	927.911	593.932	762.435	646.4	842.146	714.003	619.157
day 2	473.113	599.238	335.889	535.671	409.546	647.67	372.213	499.347	303.601	573.004	435.78	350.015
day 3	374.141	326.718	421.564	302.502	400.375	345.889	438.717	318.646	382.213	354.97	413.492	339.835
day 4	302.511	366.078	243.989	328.745	276.277	392.312	260.133	314.619	232.89	347.916	289.394	227.845
day 5	281.16	326.565	238.782	304.367	257.953	342.709	229.701	295.286	245.845	319.502	264.007	232.728
day 6	248.881	372.988	133.855	318.502	190.359	405.276	156.053	283.187	116.702	345.745	221.638	165.134
PS1/BRD
day 1	708.318	830.407	586.229	775.921	659.886	877.83	622.553	741.615	546.878	813.254	694.192	569.076
day 2	497.131	627.292	357.889	552.626	439.618	676.733	392.195	519.329	329.637	588.95	424.483	373.024
day 3	367.069	454.852	288.367	411.465	332.763	499.248	314.601	390.276	270.205	436.69	353.952	296.439
day 4	294.556	362.159	226.953	328.862	260.25	400.501	242.088	307.673	204.755	351.06	273.367	230.989
day 5	252.016	323.655	190.467	286.322	218.719	340.808	204.593	268.16	176.341	301.457	232.845	183.404
day 6	226.701	336.682	141.945	281.187	179.278	359.889	157.08	254.953	119.747	313.475	201.476	147.999
time (%)																Mean Diff.	95.00% CI of diff.	Below threshold?	Summary	Adjusted P Value
C57/STD	37.8	31.5	45.9	36.4	43.2	29.3	43.8	38.6	50.3	35	42.6	45.2			C57/STD vs. C57/BRD	-0.3167	-7.461 to 6.828	No	ns	>0.9999
C57/BRD	37.6	32.5	44.7	36	42.3	29.5	44.1	37.5	55.3	35.9	38.8	49.2			C57/STD vs. PS1/STD	7.883	0.7387 to 15.03	Yes	*	0.0233
PS1/STD	31.2	26.8	38.5	30.4	32.5	24	34.9	31	40.9	28.8	32.3	33.7			C57/STD vs. PS1/BRD	0.2583	-6.886 to 7.403	No	ns	>0.9999
PS1/BRD	38.1	31.9	48.3	36.6	42.5	30.2	44.8	35	50.3	32.6	38.5	47.7			C57/BRD vs. PS1/STD	8.2	1.055 to 15.34	Yes	*	0.0166
															C57/BRD vs. PS1/BRD	0.575	-6.570 to 7.720	No	ns	>0.9999
															PS1/STD vs. PS1/BRD	-7.625	-14.77 to -0.4804	Yes	*	0.0306

## Sheet: Extended Data Fig. 1g
female 11m
latency
C57/STD
day 1	63.7	82.1	58.3	76.7	65.4	87.9	61	73.5	55.8	80.4	68.1	70.2
day 2	45.7	52.3	39.8	48.9	42.1	51.5	38.4	47.2	41	50.1	37.5	46.8
day 3	34.5	42.1	27.8	38.7	31.2	45.3	29.5	36.9	26	41	33.1	28.4
day 4	25.5	32.1	19.8	28.7	22.3	34	18.9	26.4	21	30.5	24.1	20.6
day 5	22.2	28.1	17.3	25	19.4	30.5	15.8	23.7	20.6	26.9	18.5	24.3
day 6	21.6	26.3	17.5	24.1	19.8	28	16.2	22.9	15.4	25.7	18.7	23.5
C57/BRD
day 1	71.5	81.2	56.3	75.9	62.1	87.4	58.7	68.4	53.9	78.6	65.3	57.1
day 2	43.7	55.1	32.9	48.6	39.2	58.3	36.5	46.8	34	51.4	41.3	37.7
day 3	32.8	41.3	25.1	37.9	29.2	45	27	35.6	23.4	39.7	31.1	26.5
day 4	24.9	31.2	19.1	27.8	22	33.5	20.3	26.4	18.5	29.7	23.1	21.6
day 5	21.6	27.8	16.3	24.1	19.2	29.5	18	22.9	15.7	26.3	20.5	17.4
day 6	19.7	24.1	15.6	22.3	17.5	26	14.2	20.9	12.8	23.7	18.3	21.5
PS1/STD
day 1	70.9	83.5	58.3	77.2	65.1	89.7	61.4	73.8	55	81.3	68.7	60.2
day 2	48.4	59.3	38.2	54.7	43.1	63.8	40.5	50.9	35.7	57.2	45.8	39.4
day 3	36.8	45.3	29.1	41.7	32.5	49.2	30.8	38.9	27.4	44	34.6	28.7
day 4	36.9	40.1	27.8	33.5	30.4	42.3	29	34.7	26.5	38.8	32.1	28.2			Mean Diff.	95.00% CI of diff.	Below threshold?	Summary	Adjusted P Value
day 5	37.2	30.5	24.8	33.1	27.9	39.4	26.3	31.7	23.5	35.6	29	25.1		PS1/STD vs. PS1/BRD	7.083	1.544 to 12.62	Yes	**	0.0076
day 6	28.9	35.2	23.1	31.7	26.4	33.8	24.5	30.1	22	32.9	25.3	29.5		PS1/STD vs. PS1/BRD	6.3	1.455 to 11.14	Yes	**	0.0064
PS1/BRD
day 1	68.9	79.5	58.3	75.1	63.2	85	60.7	71.8	55.4	81.3	66	59.1
day 2	46.8	57.2	36.5	51.9	41.7	60.3	38.4	49.1	34.2	54.6	43.5	39.8
day 3	34.6	41.2	28.1	37.9	31.5	44.3	26.8	36	29.7	39.4	33.1	30.4
day 4	27.9	35.2	21.1	31.6	24.8	38.5	19.7	29.3	18.4	33.7	26	22.5
day 5	22.9	28.1	18.2	25.7	20.3	30.5	17.5	24.4	19.8	27	21.1	23.6
day 6	21.9	26.8	17.5	24.3	19.7	28.1	16.2	23.5	20.4	25.6	18.9	24.9
length
C57/STD
day 1	642.733	828.389	588.247	773.903	659.886	886.911	615.49	741.615	563.022	811.236	687.129	708.318
day 2	474.113	540.707	414.582	506.401	437.789	532.635	400.456	489.248	426.69	518.509	391.375	485.212
day 3	351.105	427.789	283.502	393.483	317.808	460.077	300.655	375.321	265.34	416.69	336.979	289.556
day 4	268.295	334.889	210.782	300.583	236.007	354.06	201.701	277.376	222.89	318.745	254.169	218.854
day 5	233.998	293.529	184.557	262.25	205.746	317.745	169.422	249.133	217.854	281.421	196.665	255.187
day 6	226.944	274.367	185.575	252.169	208.782	291.52	172.458	240.061	164.386	268.313	197.683	246.115
C57/BRD
day 1	721.435	819.308	568.067	765.831	626.589	881.866	592.283	690.156	543.851	793.074	658.877	576.139
day 2	445.933	560.959	336.961	495.374	400.528	593.247	373.285	477.212	348.06	523.626	421.717	385.393
day 3	360.952	446.717	283.259	412.411	324.628	484.05	302.43	389.204	266.106	430.573	343.799	297.385
day 4	251.241	314.808	192.719	280.502	221.98	338.015	204.827	266.376	186.665	299.673	233.079	217.944
day 5	227.944	290.502	174.467	253.169	203.728	307.655	191.62	241.061	168.413	275.367	216.845	185.566
day 6	205.773	250.169	164.404	232.007	183.575	269.34	150.278	217.881	136.152	246.133	191.647	223.935
PS1/STD
day 1	721.381	848.515	594.247	784.948	662.859	911.073	625.526	750.642	560.95	826.317	699.183	613.418
day 2	512.356	622.337	409.438	575.923	458.879	667.742	432.645	537.581	384.213	601.148	486.122	421.546
day 3	408.312	494.077	330.619	457.753	364.925	533.428	347.772	429.501	313.466	480.96	386.114	396.583
day 4	376.321	448.609	284.502	380.015	310.736	430.807	296.61	354.123	271.385	395.492	327.889	328.538			Mean Diff.	95.00% CI of diff.	Below threshold?	Summary	Adjusted P Value
day 5	371.348	323.745	266.232	349.979	297.511	413.546	281.367	335.853	253.115	375.204	308.61	316.655		PS1/STD vs. PS1/BRD	75.75	23.12 to 128.4	Yes	**	0.0024
day 6	324.601	388.168	266.079	352.853	299.376	374.042	280.205	336.709	254.98	364.961	288.277	273.259		PS1/STD vs. PS1/BRD	75.78	25.55 to 126.0	Yes	**	0.0015
PS1/BRD
day 1	695.201	802.155	588.247	757.759	637.688	857.65	612.463	724.462	558.986	820.317	665.94	596.319
day 2	489.212	594.148	385.285	540.671	437.753	625.427	404.456	512.419	362.078	567.914	455.915	418.582
day 3	357.114	423.708	291.529	390.411	325.835	454.987	278.412	371.24	307.673	405.546	341.979	314.736
day 4	291.511	365.168	222.899	328.844	260.232	398.465	208.773	305.637	195.656	350.033	272.34	237.025
day 5	245.061	297.529	197.638	273.313	218.827	321.745	190.575	260.196	213.782	286.43	226.899	252.124
day 6	236.971	286.412	192.575	261.187	214.773	299.529	179.458	253.115	221.836	274.304	206.701	267.241
time (%)																Mean Diff.	95.00% CI of diff.	Below threshold?	Summary	Adjusted P Value
C57/STD	36.8	28.6	43.7	32.8	40.3	26.8	45.7	34.6	47.2	30.2	41.4	31.9			C57/STD vs. C57/BRD	-0.2167	-7.750 to 7.317	No	ns	>0.9999
C57/BRD	34.8	28.5	43	33.2	42.4	25.6	44.9	34.3	49.8	31.5	40.9	33.7			C57/STD vs. PS1/STD	9.875	2.342 to 17.41	Yes	**	0.0045
PS1/STD	26.8	19.2	32.3	24.7	27.4	20.1	30.4	25.5	37.3	23.2	28.7	25.9			C57/STD vs. PS1/BRD	1.363	-6.171 to 8.896	No	ns	>0.9999
PS1/BRD	38.6	22.6	43.65	33.45	40.45	27.6	45.2	34.3	36.8	28.5	43.4	29.1			C57/BRD vs. PS1/STD	10.09	2.558 to 17.63	Yes	**	0.0036
															C57/BRD vs. PS1/BRD	1.579	-5.954 to 9.113	No	ns	>0.9999
															PS1/STD vs. PS1/BRD	-8.513	-16.05 to -0.9791	Yes	*	0.019
