# Supplementary material for: Allosteric activation of a cell-type-specific GPR120 inhibits amyloid pathology of Alzheimer’s disease
Source: Nat Aging. 2025 Dec 19;6(1):181–99. doi: 10.1038/s43587-025-01028-4 (PMC12823430; doi:10.1038/s43587-025-01028-4)
Supplement: Supplementary file 16 — Statistical source data. [file 43587_2025_1028_MOESM16_ESM.xlsx]

## Sheet: Extended Data Fig. 2b
8m ALA 10ug/g
latency
C57/Vehicle
day 1	79.1	75.4	60.8	71.2	64.3	67.6	62.5	69	58.7	73.8	66.1
day 2	52.8	54.5	43.2	50.9	46.1	48.7	41.3	49.5	45	53.7	47.2
day 3	42.8	37.5	33.2	40.1	35	44.3	31.7	38.9	29.4	41.6	36.3
day 4	22	31.9	21.8	29.5	23.7	33.1	20.4	27.8	26.3	30.6	24.9
day 5	22	27	17.5	24.8	19.6	29.3	16.2	23.5	18.9	25.7	20.3
day 6	20	25.2	15.8	22.7	18.1	27.3	16.5	21.4	14.2	24	17.9
C57/ALA
day 1	77.1	79.4	65.6	72.5	68.8	82.2	64	74.7	61.3	78.6	70.4
day 2	40.6	47.3	34.8	43.1	38.2	45.7	36.5	41.9	33.4	44.5	39
day 3	30.9	41.3	35.8	38.7	33.1	43.5	29.4	37.2	32	40.1	34.6
day 4	30.1	28.7	19.8	26.5	21.7	23.9	18.3	25	20.5	29.3	22.4
day 5	19.3	28.1	16.2	24.9	21.6	30.5	17.8	22.7	15	26.3	20.4
day 6	14.8	25.3	13.2	21.7	16.5	28	12	20.4	15.1	23.6	18.9
PS1/Vehicle
day 1	69.2	76.1	62.5	71.8	66.7	77.4	61	73.3	65.2	79.6	67.6
day 2	44.9	51.4	38.7	48	41.8	54.1	36.5	46.3	40.2	49.7	35.4
day 3	30	35.1	25.3	32.4	27.9	37.2	23.7	31.6	26.5	33.9	29.2
day 4	25	31.9	21.6	29.3	24.1	33.7	22.8	27.9	20.5	30.6	26.5
day 5	17.3	28.9	22.5	25.7	19.8	31.2	16	24.1	15.2	27.4	20.6
day 6	16.8	27.3	21.5	24.1	19	29.7	14.6	22.9	18.2	25.5	20.3
PS1/ALA
day 1	72.9	79.2	66.6	76	70.3	82.5	68.1	74.8	65.4	77.9	71.5
day 2	52.8	47.1	42.3	49.5	45	54.1	40.7	48.2	44.5	51.3	39.9
day 3	26.5	28.2	37.1	32.8	39.3	30.7	35.9	24.8	38	31.6	34.4
day 4	25.3	30.9	20.1	27.8	22.5	32.4	19.3	26.7	21.4	29	23.6
day 5	14.1	24.2	18.9	21.3	17.2	25	14.3	20.5	16.9	22.7	19
day 6	13.8	23.4	15.6	21.1	16.5	26	12.8	19.7	15	22.5	17.4
length
C57/Vehicle
day 1	832.119	794.786	647.472	752.408	682.787	716.084	664.625	730.21	626.283	778.642	700.949
day 2	520.752	537.905	423.888	501.581	453.149	479.383	404.717	487.455	442.05	529.833	464.248
day 3	393.852	340.375	296.988	366.609	315.15	408.987	281.853	354.501	258.646	381.744	328.267
day 4	213.98	290.871	188.962	266.655	208.133	302.979	174.836	249.502	234.367	277.754	220.241
day 5	195.8	266.43	170.575	244.232	191.764	289.637	157.458	231.115	184.701	253.313	198.827
day 6	192.98	248.268	153.422	223.043	176.629	269.457	160.485	209.926	137.278	236.16	174.611
C57/ALA
day 1	813.732	836.939	697.697	767.318	729.985	865.191	681.553	789.516	654.31	828.867	746.129
day 2	425.104	492.707	366.582	450.329	400.888	476.563	383.735	438.221	352.456	464.455	408.96
day 3	275.781	380.717	325.222	354.483	297.979	402.915	260.646	339.348	286.88	368.609	313.114
day 4	287.709	273.583	183.782	251.385	202.953	225.151	168.647	236.25	190.845	279.637	210.016
day 5	184.737	273.529	153.458	241.241	207.944	297.745	169.602	219.043	141.35	255.367	195.836
day 6	149.332	255.277	133.188	218.953	166.485	282.52	121.08	205.836	152.359	238.124	190.701
PS1/Vehicle
day 1	769.381	839.002	701.778	795.615	744.156	852.119	686.643	810.75	729.021	874.317	753.237
day 2	457.383	522.968	394.825	488.662	426.104	550.211	372.627	471.509	409.96	505.815	361.528
day 3	314.069	365.528	266.646	338.285	292.88	386.717	250.502	330.213	278.754	353.42	305.997
day 4	242.25	311.871	207.944	285.637	233.169	330.033	220.052	271.511	196.845	298.754	257.385
day 5	172.557	289.601	225.025	257.313	197.782	312.808	159.44	241.169	151.368	274.466	205.854
day 6	159.512	265.457	206.935	233.169	181.71	289.673	137.314	221.061	173.638	247.295	194.827
PS1/ALA
day 1	725.471	789.038	661.904	756.75	699.237	822.335	677.039	744.642	649.796	775.921	711.345
day 2	520.752	463.239	414.807	487.455	442.05	533.869	398.663	474.338	437.005	505.617	390.591
day 3	269.655	286.808	376.609	333.222	398.807	312.033	364.501	252.502	385.69	321.114	349.366
day 4	245.277	301.781	192.809	270.502	217.025	316.916	184.737	259.403	205.926	282.61	228.124
day 5	152.422	249.286	170.584	226.079	186.728	265.43	157.467	220.025	183.701	242.223	204.89
day 6	148.269	250.178	196.701	220.917	172.485	268.34	135.152	204.773	157.35	233.025	181.566
time (%)																Mean Diff.	95.00% CI of diff.	Below threshold?	Summary	Adjusted P Value
C57/Vehicle	38.89	32.1	48.8	35.34	40.28	27.3	44.67	35.6	51	34.7	43.6				C57/Vehicle vs. C57/ALA	-1.275	-8.360 to 5.811	No	ns	>0.9999
C57/ALA	48.7	33.2	48.6	34.5	43.7	27.6	50.3	39	45.6	33.2	41.9				C57/Vehicle vs. PS1/Vehicle	8.735	1.649 to 15.82	Yes	**	0.0087
PS1/Vehicle	35.9	26.3	30.7	27.7	33.1	24.2	37.6	29.5	32.4	27.5	31.3				C57/Vehicle vs. PS1/ALA	7.371	0.2852 to 14.46	Yes	*	0.0374
PS1/ALA	35.7	27.6	34.4	29.9	32.7	24.5	38.6	30.5	35.8	29.3	32.2				C57/ALA vs. PS1/Vehicle	10.01	2.923 to 17.09	Yes	**	0.002
															C57/ALA vs. PS1/BRD	8.645	1.560 to 15.73	Yes	**	0.0096
															PS1/Vehicle vs. PS1/ALA	-1.364	-8.449 to 5.722	No	ns	>0.9999

## Sheet: Extended Data Fig. 2c
11m ALA 10ug/g
latency
C57/Vehicle
day 1	60.2	65.5	73.2	58.1	63.7	67	74.8	70.6	78.5	68.4	61.9
day 2	41.2	45.2	51.7	43	44.1	46.7	52.5	48.9	50.8	47.5	39.3
day 3	30.2	33.3	38.6	26.4	32	41.3	34.5	37.1	39.8	35.9	28.7
day 4	18.8	21.9	27.6	23.3	20.7	30.1	28.9	26.5	25.1	24.8	17.4
day 5	17.5	20.3	25.7	18.9	19.6	29.3	27	24.8	22	23.5	16.2
day 6	15.8	17.9	24	14.2	18.1	27.3	25.2	22.7	20	21.4	16.5
C57/ALA
day 1	61.3	66.1	74.3	57	64.5	77.9	75.1	68.2	72.8	70.4	59.7
day 2	37.9	42.1	47.6	36.5	41.3	48.8	50.4	46.2	43.7	45	39.6
day 3	35.8	34.6	40.1	32	33.1	43.5	41.3	38.7	30.9	37.2	29.4
day 4	19.8	22.4	29.3	20.5	21.7	23.9	28.7	26.5	30.1	25	18.3
day 5	16.2	20.4	26.3	15	21.6	30.5	28.1	24.9	19.3	22.7	17.8
day 6	14.7	20.4	25.1	16.6	18	29.5	26.8	23.2	16.3	21.9	13.5
PS1/Vehicle
day 1	63.2	68.3	80.3	65.9	67.4	78.1	76.8	72.5	69.9	74	61.7
day 2	46	42.7	57	47.5	49.1	61.4	58.7	55.3	52.2	53.6	43.8
day 3	34.7	38.6	43.3	35.9	37.3	46.6	44.5	41.8	39.4	41	33.1
day 4	29.6	34.5	38.6	28.5	32.1	41.7	39.9	37.3	33	35.9	30.8
day 5	33.5	31.6	38.4	26.2	30.8	42.2	39.9	36.7	28.3	35.1	27
day 6	31.5	30.3	35.5	28.2	29	39.7	37.3	34.1	26.8	32.9	24.6
PS1/ALA
day 1	66.9	71.8	78.2	65.7	70.6	82.8	79.5	76.3	73.2	75.1	68.4
day 2	45.2	42.8	54.2	47.4	47.9	57	50	52.4	55.7	51.1	43.6
day 3	41.7	39	36.2	42.6	43.9	35.3	32.8	37.4	31.1	29.4	40.5
day 4	29.1	32.6	38	30.4	31.5	41.4	39.9	36.8	34.3	35.7	28.3
day 5	28.6	32	35.7	29.9	30.2	38	36.4	34.1	26.8	33.5	27.3
day 6	30.9	29.4	34.5	27	28.5	38	32.3	33.3	24.1	31.7	24.8
length
C57/Vehicle
day 1	649.472	702.949	780.642	628.283	684.787	718.084	796.786	754.408	834.119	732.21	666.625
day 2	450.888	491.248	556.833	469.05	480.149	506.383	564.905	528.581	547.752	514.455	431.717
day 3	255.988	287.267	340.744	217.646	274.15	367.987	299.375	325.609	352.852	313.501	240.853
day 4	200.962	232.241	289.754	246.367	220.133	314.979	302.871	278.655	206.98	261.502	186.836
day 5	161.575	189.827	244.313	175.701	182.764	280.637	257.43	235.232	202.98	222.115	148.458
day 6	151.422	172.611	234.16	135.278	174.629	267.457	246.268	221.043	193.8	207.926	158.485
C57/ALA
day 1	660.697	709.129	791.867	617.31	692.985	828.191	799.939	730.318	776.732	752.516	644.553
day 2	424.582	466.96	522.455	410.456	458.888	534.563	550.707	508.329	483.104	496.221	441.735
day 3	337.222	325.114	380.609	298.88	309.979	414.915	392.717	366.483	298.781	351.348	272.646
day 4	183.782	210.016	279.637	190.845	202.953	225.151	273.583	251.385	287.709	236.25	168.647
day 5	140.458	182.836	242.367	128.35	194.944	284.745	260.529	228.241	171.737	206.043	156.602
day 6	129.188	186.701	234.124	148.359	162.485	278.52	245.277	214.953	145.332	201.836	117.08
PS1/Vehicle
day 1	682.778	734.237	855.317	710.021	725.156	833.119	820.002	776.615	750.381	791.75	667.643
day 2	470.825	437.528	581.815	485.96	502.104	626.211	598.968	564.662	533.383	547.509	448.627
day 3	325.646	364.997	412.42	337.754	351.88	445.717	424.528	397.285	373.069	389.213	309.502
day 4	271.944	321.385	362.754	260.845	297.169	394.033	375.871	349.637	306.25	335.511	284.052
day 5	284.025	264.854	333.466	210.368	256.782	371.808	348.601	316.313	231.557	300.169	218.44
day 6	273.935	261.827	314.295	240.638	248.71	356.673	332.457	300.169	226.512	288.061	204.314
PS1/ALA
day 1	708.904	758.345	822.921	696.796	746.237	869.335	836.038	803.75	772.471	791.642	724.039
day 2	446.807	422.591	537.617	469.005	474.05	565.869	495.239	519.455	552.752	506.338	430.663
day 3	430.609	403.366	375.114	439.69	452.807	366.033	340.808	387.222	343.655	306.502	418.501
day 4	274.809	310.124	364.61	287.926	299.025	398.916	383.781	352.502	327.277	341.403	266.737
day 5	261.584	295.89	333.223	274.701	277.728	356.43	340.286	317.079	243.422	311.025	248.467
day 6	291.701	276.566	328.025	252.35	267.485	363.34	345.178	315.917	243.269	299.773	230.152
time (%)																Mean Diff.	95.00% CI of diff.	Below threshold?	Summary	Adjusted P Value
C57/Vehicle	45.7	41.9	31.8	50.4	40.5	26.6	29.3	34.8	38.9	35.6	43.4				C57/Vehicle vs. C57/ALA	0.2182	-7.597 to 8.033	No	ns	>0.9999
C57/ALA	49.5	36.9	31.9	38.1	37.7	28.6	30.3	33.7	41.4	34.6	53.8				C57/Vehicle vs. PS1/Vehicle	10.83	3.012 to 18.64	Yes	**	0.0025
PS1/Vehicle	26.5	27.2	24.7	29.4	27.3	20.3	22.8	24.7	32.4	25.6	38.9				C57/Vehicle vs. PS1/ALA	9.909	2.094 to 17.72	Yes	**	0.0066
PS1/ALA	27.5	28.1	22.3	30.6	29.9	21.3	24.8	22.7	34.7	26.4	41.6				C57/ALA vs. PS1/Vehicle	10.61	2.794 to 18.42	Yes	**	0.0032
															C57/ALA vs. PS1/ALA	9.691	1.876 to 17.51	Yes	**	0.0082
															PS1/Vehicle vs. PS1/ALA	-0.9182	-8.733 to 6.897	No	ns	>0.9999

## Sheet: Extended Data Fig. 2d
8m ALA 50ug/g
latency
C57/Vehicle
day 1	79.7	85.2	58.1	72.3	66.4	91.3	53.8	76.5	62	88.9	69.1
day 2	57.1	42.4	28.3	48.9	36.2	61.7	32.5	44	25.8	53.6	39.7
day 3	29	44.8	27.3	40.1	31.9	48.5	35.6	37.7	25.6	42.3	34.2
day 4	25.2	36.8	15.1	30.4	20.7	39.5	17.3	27.9	12.6	33.1	22
day 5	21.2	28.1	15.3	25	18.4	30.7	16.9	23.5	14	27.3	19.8
day 6	24	22.1	15.7	20.5	17.3	18.9	16.5	21.3	14.9	19.7	23.2
C57/ALA
day 1	75.6	87.3	62.1	79.8	68.4	91	58.9	77.2	64.5	85.7	71.3
day 2	60.1	55.8	29.3	48.7	35.2	41.5	32	44.9	26.5	53.4	38.8
day 3	28.5	42.4	25	38.9	33.7	47.2	31.1	36.3	22.7	41	30.6
day 4	22.4	33.5	13.8	28.7	18.1	36.2	15.3	25.9	11	31.4	20.5
day 5	11.2	27.3	14.5	23.1	19.8	25.9	16.7	21.4	13	24.6	18.3
day 6	27.1	25.3	14.7	22.8	11.9	20	16.5	19.4	12.8	24	18.2
PS1/Vehicle
day 1	61.5	87.2	74.3	79.8	68.9	90	58.7	76.1	65.3	85	70.4
day 2	49	59.5	31.2	52.8	39.7	65.1	28.4	46.3	35.6	61.3	42.1
day 3	38.9	42.3	21.7	32	26.5	47.1	23.8	35.2	19.4	41.6	29
day 4	22.9	28.3	25.6	26.7	21.5	27.8	24.4	29.1	23.7	26	22.2
day 5	25.3	17.9	22.8	19.5	24.1	18.6	21.7	20.4	23	16.8	22.5
day 6	20	28.1	13.2	24.7	16.5	31.3	14	21.9	11.8	26.4	18.3
PS1/ALA
day 1	90	85.9	64.8	79.3	70.5	75	67.2	77.8	62	83.7	72.4
day 2	43.6	55.8	31.4	49.2	38.1	60.5	34	47.7	29.3	53.9	40.8
day 3	42.1	39.6	23.4	35.2	27.8	31	25.3	33.7	21.9	37.5	29.4
day 4	17.3	33.8	25.2	29.5	21.4	36.1	19	26.7	15.6	31.2	22.9
day 5	22.1	28.2	16.8	25.3	19.5	30.4	18.1	24	15.7	27	20.6
day 6	18.7	23.1	19.5	24.3	21.2	22	20.4	25	19	21.8	22.7
length
C57/Vehicle
day 1	801.173	856.668	583.229	726.507	666.976	918.217	539.842	768.885	622.58	894.001	694.219
day 2	621.139	472.816	330.547	538.401	410.258	667.553	372.925	488.96	305.322	585.824	445.573
day 3	267.61	427.032	250.457	379.609	296.871	464.365	334.204	355.393	233.304	401.807	320.078
day 4	224.268	341.312	122.359	276.736	178.863	318.555	144.557	251.511	197.134	303.979	234.088
day 5	242.908	272.529	143.377	241.25	174.656	298.763	159.521	226.115	130.26	264.457	191.98
day 6	202.16	222.989	158.413	206.845	174.557	190.701	166.485	214.917	150.341	198.773	188.782
C57/ALA
day 1	762.804	880.857	626.589	805.182	690.156	918.19	594.301	778.948	650.805	864.713	719.417
day 2	646.409	603.022	335.637	531.383	395.168	458.735	362.88	493.041	307.385	578.806	431.492
day 3	280.565	420.816	245.25	385.501	333.033	469.248	306.799	359.267	222.043	406.69	301.754
day 4	216.016	328.015	129.242	279.583	172.629	355.258	144.377	251.331	100.99	306.826	196.845
day 5	113.008	275.457	146.305	233.079	199.782	261.331	168.503	215.926	131.17	248.214	184.647
day 6	271.439	253.277	146.323	228.052	118.071	199.8	164.485	193.746	127.152	240.16	181.638
PS1/Vehicle
day 1	625.535	884.848	754.687	810.182	700.201	927.226	597.283	772.849	663.877	862.65	715.336
day 2	530.41	636.355	350.808	568.752	436.573	692.859	322.556	503.167	395.204	654.517	460.789
day 3	410.501	444.807	236.953	340.88	285.385	493.239	258.142	373.168	213.746	437.744	310.61
day 4	234.061	288.547	261.304	272.403	219.935	283.502	249.196	296.619	242.133	265.34	248.647
day 5	265.277	190.611	240.052	206.755	283.485	197.674	228.953	215.836	242.07	179.512	237.025
day 6	235.8	217.529	167.188	200.223	253.169	249.817	175.26	254.971	153.062	210.376	226.998
PS1/ALA
day 1	908.1	866.731	653.832	800.137	711.345	756.75	678.048	785.002	625.58	844.533	730.516
day 2	439.924	563.022	316.826	496.428	384.429	610.445	343.06	481.293	295.637	543.851	411.672
day 3	424.789	399.564	236.106	355.168	280.502	312.79	255.277	340.033	220.971	378.375	296.646
day 4	174.557	341.042	254.268	297.655	215.926	364.249	191.71	269.403	157.404	314.808	231.061
day 5	222.989	284.538	169.512	255.277	196.755	306.736	182.629	242.16	158.413	272.43	207.854
day 6	188.683	233.079	196.755	245.187	213.908	221.98	205.836	252.25	191.71	219.962	229.043
time (%)																Mean Diff.	95.00% CI of diff.	Below threshold?	Summary	Adjusted P Value
C57/Vehicle	32.8	34.8	46	36.5	37.8	36.9	40.7	35	48.2	36.7	32.9				C57/Vehicle vs. C57/ALA	-2.218	-8.322 to 3.886	No	ns	>0.9999
C57/ALA	31.8	34.9	44	37.4	52.3	38.5	40.3	39.1	49	35.4	40				C57/Vehicle vs. PS1/Vehicle	7.173	1.069 to 13.28	Yes	*	0.0136
PS1/Vehicle	31	27	33.3	29.3	32.4	24.8	33.5	30	36.9	29	32.2				C57/Vehicle vs. PS1/ALA	3.545	-2.559 to 9.649	No	ns	0.6885
PS1/ALA	43	28.8	39.4	28.7	36	34	38.1	25.3	41.7	33.1	31.2				C57/ALA vs. PS1/Vehicle	9.391	3.287 to 15.49	Yes	***	0.0007
															C57/ALA vs. PS1/ALA	5.764	-0.3403 to 11.87	No	ns	0.074
															PS1/Vehicle vs. PS1/ALA	-3.627	-9.731 to 2.477	No	ns	0.6412

## Sheet: Extended Data Fig. 2e
11m ALA 50ug/g
latency
C57/Vehicle
day 1	61.7	73.4	70.2	81.5	87	56.9	79.3	67.5	59.3	76.8	64.1
day 2	41.5	48.9	53	55.2	58.7	36.4	47.3	45.7	39.8	50.6	43.1
day 3	30.3	35.7	27.1	41.2	45.1	23.9	40.5	32.6	25	37.8	28.4
day 4	19.7	27.6	25.5	34.8	38.4	15.2	32.5	23.8	17.3	30.1	21.9
day 5	18.8	27.4	21.9	29.3	31	12.9	23.6	20	16.5	25.7	14.1
day 6	16	22.9	20.5	28.1	31.5	12.8	26.4	19.1	14.2	24.7	17.3
C57/ALA
day 1	59.7	73.2	81.5	71.4	85.1	64	79.3	68.6	62.3	76.8	66.9
day 2	41.3	50.9	39.2	52.4	54.1	33.8	56.2	43.1	45.8	48.7	36.5
day 3	27.6	38.7	30.1	47.8	52	22.9	44.5	32.4	25.3	41.2	35.5
day 4	17	25.8	23.6	32.9	36.2	13.4	30.5	21.1	15.3	28.7	19.5
day 5	12.8	22.4	20.3	28.2	31	15.6	26.9	18.3	14.5	24.7	17.1
day 6	17.3	21.8	20.4	28.1	26.9	13	25.2	16.6	14.2	23.7	11.5
PS1/Vehicle
day 1	64.7	76.2	61.2	78.3	81.4	59.1	79.6	66	69.5	73.9	56.8
day 2	39.7	50.6	53.2	56.8	59.1	43.4	57	47.1	41.5	49	45.3
day 3	34.5	41	44.8	40	46.1	38.8	43.6	36.2	35.9	42.3	37.7
day 4	30	38.9	29.1	44.8	48.3	27.4	43	34.6	36.7	41.2	32.5
day 5	24.7	33.1	31.8	39.2	42	30.4	37.8	27.6	26.1	35.5	28.9
day 6	26.7	31.9	25.1	37.2	39.4	24	35.1	29	30.5	33.8	28.3
PS1/ALA
day 1	61.5	75	68.8	78.9	82.1	52.8	79.6	65.4	58.7	71.2	54.3
day 2	37.7	50.6	48.9	57.8	62.3	41.4	59	46.3	40.5	53.2	44.1
day 3	31.5	42.9	40.8	49.3	52	28.7	47.5	38.4	33.1	45.7	36.2
day 4	28	35.7	33.5	41.2	45.1	24.3	39.6	31.1	26.8	37.9	29.4
day 5	27.8	32.9	31.6	38.2	40.5	24.5	36.3	28.4	26.1	34.7	29
day 6	27	31.9	30.5	36.1	38.4	24.3	35.5	29.6	25.8	33.7	28.2
length
C57/Vehicle
day 1	622.553	740.606	708.318	822.335	877.83	574.121	800.137	681.075	598.337	774.912	646.769
day 2	459.735	534.401	575.77	597.968	633.283	408.276	518.257	502.113	442.582	551.554	475.879
day 3	340.727	395.213	308.439	450.708	490.059	276.151	443.645	363.934	287.25	416.402	321.556
day 4	198.773	278.484	257.295	351.132	387.456	153.368	327.925	240.142	174.557	303.709	220.971
day 5	201.692	288.466	232.971	307.637	324.79	142.161	250.124	213.8	178.485	271.313	154.269
day 6	161.44	231.061	206.845	283.529	317.835	129.152	266.376	192.719	143.278	249.223	174.557
C57/ALA
day 1	602.373	738.588	822.335	720.426	858.659	645.76	800.137	692.174	628.607	774.912	675.021
day 2	462.717	559.581	441.528	574.716	591.869	387.042	613.058	480.879	508.122	537.383	414.285
day 3	278.484	390.483	303.709	482.302	524.68	231.061	449.005	326.916	255.277	415.708	358.195
day 4	171.53	260.322	238.124	331.961	365.258	135.206	307.745	212.899	154.377	289.583	196.755
day 5	129.152	226.016	204.827	284.538	312.79	157.404	271.421	184.647	146.305	249.223	172.539
day 6	179.557	224.962	210.836	288.529	276.421	136.17	259.268	172.494	148.278	244.133	121.035
PS1/Vehicle
day 1	652.823	768.858	617.508	790.047	821.326	596.319	803.164	665.94	701.255	745.651	573.112
day 2	400.573	510.554	536.788	573.112	596.319	437.906	575.13	475.239	418.735	494.41	457.077
day 3	375.105	440.69	479.032	430.6	492.149	418.492	466.924	392.258	389.231	453.807	407.393
day 4	302.7	392.501	293.619	452.032	487.347	276.466	433.87	349.114	370.303	415.708	327.925
day 5	275.223	359.979	346.862	421.528	449.78	332.736	407.402	324.484	337.745	384.195	317.601
day 6	299.403	351.871	283.259	405.348	427.546	272.16	384.159	302.61	289.349	371.042	315.547
PS1/ALA
day 1	620.535	756.75	694.192	796.101	828.389	532.752	803.164	659.886	592.283	718.408	547.887
day 2	380.393	510.554	493.401	583.202	628.607	417.726	595.31	467.167	408.645	536.788	444.969
day 3	317.835	432.861	411.672	497.437	524.68	289.583	479.275	387.456	333.979	461.113	365.258
day 4	282.52	360.213	338.015	415.708	455.059	245.187	399.564	313.799	270.412	382.411	296.646
day 5	280.502	331.961	318.844	385.438	408.645	247.205	366.267	286.556	263.349	350.123	292.61
day 6	272.43	321.871	307.745	364.249	387.456	245.187	358.195	298.664	260.322	340.033	284.538
time (%)																Mean Diff.	95.00% CI of diff.	Below threshold?	Summary	Adjusted P Value
C57/Vehicle	38.8	32.9	35.8	25.5	24.3	45	26.5	38	42.7	30.7	38.2				C57/Vehicle vs. C57/ALA	-1.082	-7.612 to 5.448	No	ns	>0.9999
C57/ALA	37.9	33.5	34.2	26.8	29.4	43.7	29.7	38.6	41.3	30.6	44.6				C57/Vehicle vs. PS1/Vehicle	7.573	1.043 to 14.10	Yes	*	0.0153
PS1/Vehicle	29.5	25.7	30.5	22.9	22.5	32.3	23.2	27.8	27.7	24.6	28.4				C57/Vehicle vs. PS1/ALA	4.782	-1.748 to 11.31	No	ns	0.2926
PS1/ALA	32.2	29.4	30.1	24.6	19.5	37.8	26.4	31.8	34.8	28.9	30.3				C57/ALA vs. PS1/Vehicle	8.655	2.124 to 15.18	Yes	**	0.0041
															C57/ALA vs. PS1/ALA	5.864	-0.6666 to 12.39	No	ns	0.1016
															PS1/Vehicle vs. PS1/ALA	-2.791	-9.321 to 3.739	No	ns	>0.9999

## Sheet: Extended Data Fig. 2f
8m ALA 100ug/g
latency
C57/Vehicle
day 1	65.8	78.1	60.3	74.5	69.2	82	63.1	71.4	58.7	76.9	67.3
day 2	30.3	46.2	38	42.8	34.5	51.1	27.7	40.2	32	48.4	35.8
day 3	26.3	38.5	20.3	33.7	25.1	42.9	22.4	31.6	18.7	36.8	29
day 4	22	28.2	16.8	25.3	19.1	30.5	17.5	23.7	14.9	26.8	20.4
day 5	14.9	25.5	20	22.7	17.3	28.1	16.2	19.8	12.4	24.6	18.5
day 6	19	23.9	14.8	21.7	12.5	25.3	16.4	20.5	11.2	22.8	17.6
C57/ALA
day 1	81.3	72	63.2	76.8	68.1	85.5	65.4	73.9	60.7	79.2	66.8
day 2	36.1	48.3	32.2	44.7	40	51.9	33.8	42.5	29.4	47	38.7
day 3	31	40.7	22.3	35.9	27.1	45.2	24.8	33.5	20.6	38.4	29.7
day 4	25.3	32.1	19.2	28.7	22	34.5	20.5	26.9	18.4	30.6	23.8
day 5	19.3	28.2	16.8	25.1	22	30.5	17.9	23.7	15.4	27	20.6
day 6	17.9	25.8	15.2	23.4	20.1	27.3	14.5	21.7	18.6	24.1	16.3
PS1/Vehicle
day 1	75.9	86.1	67.5	81.3	72	90	65.2	79.6	70.8	88	74.1
day 2	46	53.5	38.2	50.1	42.3	57.8	40.7	48.9	36.4	55.2	44.6
day 3	32	41.2	23.8	36.5	28.1	45.3	25.7	33.9	22.4	38.7	30.5
day 4	27.8	34.1	22.5	30.9	20.3	32.7	24.4	29	18.9	31.5	26.2
day 5	19.3	28.2	16.8	25.1	22	30.5	17.9	23.7	15.4	27	20.6
day 6	28	26.1	16.8	23.5	18.9	21.2	15.3	22.7	19.6	25.4	17.5
PS1/ALA
day 1	81.6	71.7	63	75.3	67.9	86.8	60.2	78.4	64.5	83.5	70
day 2	52.3	45	37.7	48.9	41.2	55.1	39.5	46.8	36	50.4	42.6
day 3	39.3	30	21.8	34.7	26.2	42.5	24.1	31.6	19.5	37.4	28.9
day 4	22.8	34.7	13.6	28.9	18.5	37.2	15.3	25.4	11.1	31.6	20
day 5	20	24.9	15.8	22.3	18.2	26.1	16.7	21.4	19.5	25.6	17.3
day 6	19.9	24.8	15.6	22.3	17.5	26.1	14.2	20.7	16.8	23.5	18.3
length
C57/Vehicle
day 1	663.922	788.029	608.427	751.705	698.228	827.38	636.679	720.426	592.283	775.921	679.057
day 2	405.357	565.788	483.05	531.482	447.735	615.229	379.123	505.248	422.51	587.986	460.852
day 3	265.367	388.465	204.827	340.033	253.259	432.861	226.016	318.844	188.683	371.312	292.61
day 4	221.98	284.538	169.512	255.277	192.719	307.745	176.575	239.133	150.341	270.412	205.836
day 5	150.341	257.295	201.8	229.043	174.557	283.529	163.458	199.782	125.116	248.214	186.665
day 6	191.71	241.151	149.332	218.953	126.125	255.277	165.476	206.845	113.008	230.052	177.584
C57/ALA
day 1	804.317	710.48	621.688	758.912	671.129	846.695	643.886	729.651	596.463	783.128	658.012
day 2	423.609	546.707	384.258	510.383	462.96	583.031	400.402	488.185	356.006	533.59	449.843
day 3	278.79	376.663	191.007	328.231	239.439	422.068	216.232	304.015	173.854	353.456	265.673
day 4	227.277	295.889	165.728	261.583	193.98	320.105	178.845	243.421	157.656	280.754	212.142
day 5	177.737	267.538	152.512	236.259	204.98	290.745	163.611	222.133	138.386	255.43	190.854
day 6	166.611	246.322	139.368	222.106	188.809	261.457	132.305	204.953	173.674	229.169	150.467
PS1/Vehicle
day 1	736.471	839.389	651.715	790.957	697.12	892.866	628.508	773.804	685.012	858.56	718.309
day 2	484.14	559.815	405.438	525.509	446.807	603.202	430.663	513.401	387.276	576.968	470.014
day 3	322.88	415.708	240.142	368.285	283.529	457.077	259.313	342.051	226.016	390.483	307.745
day 4	260.322	323.889	206.845	291.601	184.647	309.763	226.016	272.43	170.521	297.655	244.178
day 5	194.737	284.538	169.512	253.259	221.98	307.745	180.611	239.133	155.386	272.43	207.854
day 6	282.52	263.349	169.512	237.115	190.701	213.908	154.377	229.043	197.764	256.286	176.575
PS1/ALA
day 1	808.209	708.318	620.535	744.642	669.976	860.677	592.283	775.921	635.67	827.38	691.165
day 2	482.887	409.23	335.573	448.581	370.888	511.139	353.735	427.392	318.42	463.716	385.014
day 3	396.537	302.7	219.962	350.123	264.358	428.825	243.169	318.844	196.755	377.366	291.601
day 4	230.052	350.123	137.224	291.601	186.665	375.348	154.377	256.286	111.999	318.844	201.8
day 5	201.8	251.241	159.422	225.007	183.638	263.349	168.503	215.926	196.755	258.304	174.557
day 6	200.791	250.232	157.404	225.007	176.575	263.349	143.278	208.863	169.512	237.115	184.647
time (%)																Mean Diff.	95.00% CI of diff.	Below threshold?	Summary	Adjusted P Value
C57/Vehicle	42.3	32.2	45.9	38.6	47.3	30.4	44	38.9	48.7	35.3	43.2				C57/Vehicle vs. C57/ALA	-2.4	-8.303 to 3.503	No	ns	>0.9999
C57/ALA	46.4	36.8	48.7	40.6	43.2	35.5	50.2	40.8	45.6	38.9	46.5				C57/Vehicle vs. PS1/Vehicle	8.336	2.434 to 14.24	Yes	**	0.002
PS1/Vehicle	26.7	27.2	37.4	28.8	34.3	31.9	40.4	31	32.7	27.8	36.9				C57/Vehicle vs. PS1/ALA	4.709	-1.194 to 10.61	No	ns	0.1953
PS1/ALA	34.4	30.8	41.2	33.9	37.7	30.6	43.7	34.2	39.4	32.5	36.6				C57/ALA vs. PS1/Vehicle	10.74	4.834 to 16.64	Yes	****	<0.0001
															C57/ALA vs. PS1/ALA	7.109	1.206 to 13.01	Yes	*	0.0108
															PS1/Vehicle vs. PS1/ALA	-3.627	-9.530 to 2.275	No	ns	0.5748

## Sheet: Extended Data Fig. 2g
11m ALA 100ug/g
latency
C57/Vehicle
day 1	75.2	63.8	85.1	61.4	71.9	56.7	78.6	66	81.5	58.3	69.4
day 2	60.1	41.9	65.3	33.8	50.6	38.4	58.9	44.2	48.3	36.5	54.7
day 3	36.9	32.5	51.8	29.4	39.6	24.8	45.2	35	48.3	27.1	42.7
day 4	24.6	18.7	40.1	14.3	27.9	9.6	34	20.4	36.2	11.8	31.5
day 5	12.3	16.7	35.4	14	24.6	10.9	30.2	19.3	32.1	21.5	27.8
day 6	18.4	15.3	33.7	13	23.9	9.1	28.8	20.6	30.2	11.8	26.5
C57/ALA
day 1	63.5	68.4	85.1	61.3	74.6	66	79.5	64.7	81.2	72	77.8
day 2	46.8	41.3	63.5	38.4	49.9	33.7	55.8	44.6	58.2	35.1	52.7
day 3	40.3	25.1	43.6	22.4	32.2	17.8	37.9	27.5	29.9	20.5	34.7
day 4	15.1	18.4	39.7	23.7	26.9	8.6	33	20.3	36.2	11.8	29.5
day 5	9.7	15.8	33.7	13.5	23.1	20.3	29	18.6	30.9	11.2	26.4
day 6	27.4	15.3	30.1	13.5	18.7	9.6	25	16.9	19	11.2	22.8
PS1/Vehicle
day 1	71.5	66.9	87.4	58.7	73.2	64	80.5	68.3	82.1	61.3	76.8
day 2	52.2	36.7	69.5	44	55.1	33.4	62.3	48.6	64.8	41.3	58.9
day 3	52.3	36.5	55.9	33.1	42.7	28.4	49.6	38.2	41	31.2	46.8
day 4	49.2	31.9	53.7	28.4	39.6	25.7	46.3	34.1	36.8	26.1	42.5
day 5	42.9	27.3	47.2	24.8	35.1	22.6	41.5	29.9	37.5	23.1	38.7
day 6	39.2	29.3	40.1	27.9	35.7	23.5	38.4	30.8	32.8	26.2	34.5
PS1/ALA
day 1	81.2	68.9	85.3	66.7	75.8	62.4	79.1	71.3	73	64.1	77.5
day 2	39.8	44.1	67.5	42	53.8	36.2	59.7	47.4	61.9	50.7	56.3
day 3	33.1	35.3	53.7	27.8	42.5	40.4	48.2	36.6	49.6	31.2	45.9
day 4	25	29.3	52.1	35.5	38.4	20.6	45.9	32.7	48.2	22.8	41.7
day 5	22.1	26.8	45.9	24	34.7	19.5	40.2	29.4	42.3	31	37.5
day 6	26	27.5	39.1	30.4	31.7	22.9	35.4	28.8	37.2	24.6	33.8
length
C57/Vehicle
day 1	786.768	671.742	886.659	647.526	753.471	600.103	821.074	693.94	850.335	616.247	728.246
day 2	561.409	377.771	613.877	296.042	465.554	342.456	549.301	400.978	442.347	323.285	506.923
day 3	336.321	291.925	486.662	260.646	363.564	214.232	420.068	317.15	451.347	237.439	394.843
day 4	265.214	205.683	421.609	161.287	298.511	113.864	360.06	222.836	382.258	136.062	334.835
day 5	185.656	168.503	357.186	141.26	248.214	109.981	304.718	194.737	323.889	216.935	280.502
day 6	202.656	154.377	340.033	131.17	241.151	91.819	240.592	187.854	304.718	233.935	267.385
C57/ALA
day 1	675.715	725.156	893.659	653.517	787.714	700.94	837.155	687.823	854.308	761.48	820.002
day 2	433.212	377.717	601.715	348.456	464.491	301.033	524.022	411.014	548.238	315.159	492.743
day 3	418.347	264.979	451.644	237.736	336.618	191.322	394.131	289.195	313.411	218.565	361.843
day 4	165.359	181.656	396.573	235.133	267.421	82.774	328.97	200.827	361.258	115.062	293.655
day 5	150.359	159.422	340.033	136.215	233.079	204.827	292.61	187.674	311.781	113.008	266.376
day 6	135.359	139.377	360.033	121.215	173.683	224.827	237.25	155.521	331.781	98.008	215.052
PS1/Vehicle
day 1	753.435	707.021	913.866	624.283	770.588	677.76	844.245	721.147	860.389	650.517	806.912
day 2	509.698	353.303	684.255	426.96	538.959	320.006	611.607	473.374	636.832	399.717	577.301
day 3	544.707	385.285	581.031	350.979	447.843	303.556	517.464	402.438	430.69	331.808	489.212
day 4	511.428	336.871	556.833	301.556	414.564	285.025	482.167	359.069	409.132	292.088	443.825
day 5	459.861	302.457	503.248	277.232	381.159	254.133	445.735	328.691	386.312	278.349	417.483
day 6	350.61	323.367	432.339	239.241	387.943	234.854	415.186	308.502	354.925	260.079	375.835
PS1/ALA
day 1	819.308	695.201	860.677	673.003	764.822	629.616	798.119	719.417	736.57	646.769	781.975
day 2	401.582	444.969	681.075	423.78	542.842	365.258	602.373	478.266	624.571	511.563	568.067
day 3	350.123	372.321	557.977	296.646	444.969	423.78	502.482	385.438	516.608	330.952	479.275
day 4	286.34	315.637	545.689	378.195	407.456	255.061	483.131	349.943	506.338	250.052	440.753
day 5	272.25	300.412	493.131	272.16	380.123	227.854	435.618	326.646	456.807	342.79	408.375
day 6	252.989	301.475	418.519	230.736	343.853	226.755	381.186	314.592	399.348	272.214	365.042
time (%)																Mean Diff.	95.00% CI of diff.	Below threshold?	Summary	Adjusted P Value
C57/Vehicle	42.4	43.5	30.7	45.4	40.6	48.7	34.5	41.6	32.9	46.9	39.6				C57/Vehicle vs. C57/ALA	-0.7273	-6.647 to 5.192	No	ns	>0.9999
C57/ALA	35.9	45.2	34.7	46.5	38.4	50.1	36	43.8	39.4	47.8	37				C57/Vehicle vs. PS1/Vehicle	8.709	2.790 to 14.63	Yes	**	0.0012
PS1/Vehicle	28.2	34.3	25.4	34.3	29.6	38.7	28.3	32.5	32.4	35.8	31.5				C57/Vehicle vs. PS1/ALA	5.464	-0.4557 to 11.38	No	ns	0.0856
PS1/ALA	37.6	37.4	29.2	34.6	33.8	44.5	31.5	35	29.6	40.7	32.8				C57/ALA vs. PS1/Vehicle	9.436	3.517 to 15.36	Yes	***	0.0004
															C57/ALA vs. PS1/ALA	6.191	0.2716 to 12.11	Yes	*	0.0359
															PS1/Vehicle vs. PS1/ALA	-3.245	-9.165 to 2.674	No	ns	0.8153

## Sheet: Extended Data Fig. 2h
8m EDA 5ug/g
latency
C57/Vehicle
day 1	72.3	63.1	83.9	60.5	69.2	55.6	75.7	64.8	57.4	78	67.7
day 2	43.3	33.7	51.1	30.8	40.6	26.9	45.8	32.2	47.2	38	29.5
day 3	32	26.8	48.1	23.5	35.9	19.1	41.6	29.4	38.2	43.7	21.3
day 4	25.5	18.3	31.1	17	23.7	14.5	27.4	20.6	39.7	29.2	22
day 5	22.8	17.6	27.4	14.3	21	12.8	24.2	18.7	19.5	26.1	20.2
day 6	22.3	17.5	27.1	14	20.6	12.8	23.7	16.4	15.5	26.4	15.2
C57/EDA
day 1	78.9	68.1	88.7	61.5	75.3	59.8	81.2	66.7	83.4	73	63.2
day 2	40.8	29.1	51.3	26.7	36.5	21.2	44.9	32.3	44.9	46.2	23.6
day 3	30.7	16.5	23	13.3	26.4	8.7	34	19.8	40.9	36.2	21.1
day 4	24.5	21	29.1	18.2	22.8	10.5	26.4	16.6	18.9	27.7	15.3
day 5	23.8	14.1	28	18.7	22.3	12.5	25.4	20.9	17.9	26.5	16.2
day 6	16.5	25.1	18.7	12.9	21	17.6	24	15.8	19.3	14.2	22.8
PS1/Vehicle
day 1	82.5	71.7	90	65.4	79.8	73.2	88.6	69.5	76.9	87.3	68.1
day 2	55.3	44.7	66.2	41.2	52.8	36.1	58.7	47.5	38.9	61.5	50
day 3	38.5	33.2	35.9	31	37.8	27.4	40.9	34.6	44.3	42.7	29.1
day 4	30.5	19.7	33	24.6	29.9	21.3	32.4	25.5	27.8	34.2	22.1
day 5	25.3	19.6	30	21	16.5	26.7	20.2	24.9	22.4	28.1	17.8
day 6	20.3	17.1	24	16.2	19.7	14.5	21.4	17.8	15.6	22.8	18.9
PS1/EDA
day 1	78.1	68.3	73	61.2	75.9	66	85	70.7	87.5	82.4	63.6
day 2	55.3	32.7	63.9	40.2	52	29.4	58.7	48.8	44.8	60.5	37.1
day 3	39.7	34.3	44.1	29.9	36.4	37	40.5	35.1	32	42.8	31.5
day 4	28.3	25	34.5	19.8	26.9	17.2	30.1	22.4	21.7	32	18.5
day 5	24.5	20.1	28	16.7	25.8	19.4	27.2	22	17.5	26.3	18.2
day 6	22.1	18.4	26.5	15.2	21.7	17.6	25	20.3	19.1	24.8	16.9
length
C57/Vehicle
day 1	751.615	658.787	868.659	632.553	720.336	583.112	785.921	675.94	601.274	809.128	705.201
day 2	511.887	415.023	590.589	385.762	484.644	346.411	537.112	399.888	551.238	458.41	372.645
day 3	321.51	269.042	483.959	235.745	360.861	191.349	418.374	295.276	384.068	439.563	213.547
day 4	273.655	201.007	330.159	187.89	255.493	162.665	292.826	224.214	199.782	310.988	238.34
day 5	247.205	194.737	293.619	161.44	229.043	146.305	261.331	205.836	173.548	280.502	220.971
day 6	225.007	176.575	273.439	141.26	207.854	129.152	239.133	165.476	199.782	251.241	153.368
C57/EDA
day 1	751.101	642.129	849.983	575.535	714.777	558.382	774.308	628.003	796.506	691.57	592.688
day 2	480.932	362.879	586.877	338.663	437.545	283.168	522.301	395.167	421.401	535.418	307.384
day 3	404.113	260.835	326.42	228.547	360.726	182.133	437.41	294.132	507.031	459.608	206.349
day 4	294.745	259.43	341.159	231.178	277.592	153.485	313.916	215.034	190.701	327.033	201.917
day 5	240.142	142.269	282.52	188.683	225.007	126.125	256.286	210.881	180.611	267.385	163.458
day 6	166.485	253.259	188.683	130.161	211.89	177.584	242.16	159.422	194.737	143.278	230.052
PS1/Vehicle
day 1	832.425	723.453	918.19	659.886	805.182	738.588	893.974	701.255	775.921	880.857	687.129
day 2	557.977	451.023	667.958	415.708	532.752	364.249	592.283	479.275	392.501	620.535	504.5
day 3	388.465	334.988	362.231	312.79	381.402	276.466	412.681	349.114	446.987	430.843	293.619
day 4	307.745	198.773	332.97	248.214	301.691	214.917	326.916	257.295	280.502	345.078	222.989
day 5	255.277	197.764	302.7	211.89	166.485	269.403	203.818	251.241	226.016	283.529	179.602
day 6	204.827	172.539	242.16	163.458	198.773	146.305	215.926	179.602	157.404	230.052	190.701
PS1/EDA
day 1	788.029	689.147	736.57	617.508	765.831	665.94	857.65	713.363	882.875	831.416	641.724
day 2	588.247	360.213	675.021	435.888	554.95	326.916	622.553	522.662	482.302	640.715	404.609
day 3	400.573	346.087	444.969	301.691	367.276	373.33	408.645	354.159	322.88	431.852	317.835
day 4	285.547	252.25	348.105	199.782	271.421	173.548	303.709	226.016	218.953	322.88	186.665
day 5	247.205	202.809	282.52	168.503	260.322	195.746	274.448	221.98	176.575	265.367	183.638
day 6	222.989	185.656	267.385	153.368	218.953	177.584	252.25	204.827	192.719	250.232	170.521
time (%)																Mean Diff.	95.00% CI of diff.	Below threshold?	Summary	Adjusted P Value
C57/Vehicle	38	41.3	32.5	46.4	38.8	49.7	36.5	42.5	43.2	35.4	45.6				C57/Vehicle vs. C57/EDA	-1.964	-8.091 to 4.164	No	ns	>0.9999
C57/EDA	44.2	33.7	42.5	54.5	39.1	42.9	36.4	47.8	42.3	49.4	38.7				C57/Vehicle vs. PS1/Vehicle	8.191	2.064 to 14.32	Yes	**	0.0038
PS1/Vehicle	31.5	33.7	27.2	34.9	32.6	39.6	29.3	32.8	36.8	28.4	33				C57/Vehicle vs. PS1/EDA	7.636	1.509 to 13.76	Yes	**	0.0078
PS1/EDA	31.8	35.5	23.2	42.8	31.9	36.7	28.3	32.6	33.4	29.2	40.5				C57/EDA vs. PS1/Vehicle	10.15	4.027 to 16.28	Yes	***	0.0003
															C57/EDA vs. PS1/EDA	9.6	3.473 to 15.73	Yes	***	0.0005
															PS1/Vehicle vs. PS1/EDA	-0.5545	-6.682 to 5.573	No	ns	>0.9999

## Sheet: Extended Data Fig. 2i
11m EDA 5ug/g
latency
C57/Vehicle
day 1	81.2	77.8	62.1	73.5	71	64.7	79.4	60.5	66.3	69.6	58.9
day 2	31.7	52.8	34.1	48.5	45	36.4	50.1	40.6	38.9	56.2	43.3
day 3	27.1	45.3	21.7	38.9	35.6	18.4	42.7	29.8	32.5	49.2	24
day 4	24.6	33.8	16.4	29.1	26.9	14.1	31.7	22.5	20.7	36.5	18.3
day 5	20.5	28.9	14.1	23.7	21.9	13.2	25	18.7	16.5	30.1	16.4
day 6	17	27.2	12.6	23.8	21.7	10.9	25.5	19.4	11.8	26.3	14.3
C57/EDA
day 1	59.8	78.3	62.1	74.5	71.2	64	76.8	68.1	66.7	82	69.9
day 2	60.7	56.3	35.8	49.1	47.9	33	54.8	43.4	41.2	45.6	38.5
day 3	28.9	42.8	17.3	35.7	32.4	15.9	39	26.7	23.1	46.2	20.5
day 4	24.7	35.8	18.5	30.2	28.6	16.3	33	26.4	23.1	38.7	20.9
day 5	31.2	28.3	16.1	27.5	24.9	14.6	29	20.8	19.3	34.8	17.4
day 6	17.3	22.7	15.2	24.7	22.4	11.6	26.9	20.9	12.8	30.1	18.5
PS1/Vehicle
day 1	70.2	78.9	62.1	75.3	72.7	60.3	79.6	68.1	66.8	82.4	64.5
day 2	48.9	59.2	39.5	54.7	52	36.7	57.4	46.5	44.1	63.8	41.3
day 3	40.3	49.8	32.1	45.6	42.9	34.5	51	38.7	36.2	53.4	29.7
day 4	32.5	41.2	25.8	37.9	35.6	24.1	39.4	27	28.7	45.1	30.3
day 5	28.2	34.6	22.8	31	29.7	24.1	33.3	26.8	25.4	39.9	20.5
day 6	27	32.5	22.1	29.8	31.4	25.6	28.9	23	24.3	35.2	20.7
PS1/EDA
day 1	80.3	71.5	63.7	75.9	73.8	61	78.6	69.7	68.1	85.2	66.4
day 2	37.1	61.2	48.7	54.3	50.6	34	57.7	45.1	42.9	65.8	39.5
day 3	36.2	48.8	32.3	45.1	42.5	33.8	49.6	35	40	52.4	29.7
day 4	35.7	44.8	28.6	40.2	37.9	26.3	42.7	34	32.1	48.5	30.4
day 5	33	36.2	24.1	30.5	29.8	20.6	38	27.4	25.8	43.9	24.3
day 6	31.5	32.2	22.1	28.7	29.8	21.5	30	25.7	22.3	39.7	26.4
length
C57/Vehicle
day 1	832.308	798.002	639.589	754.615	729.39	665.823	814.146	623.445	681.967	715.264	607.301
day 2	328.853	541.752	353.069	498.365	463.05	376.276	514.509	418.654	401.501	576.058	445.897
day 3	293.439	477.077	238.953	412.501	379.204	205.656	450.843	320.682	347.925	516.428	262.16
day 4	266.214	359.042	183.476	311.619	289.421	160.269	337.853	245.025	226.863	386.285	202.647
day 5	251.845	336.601	187.269	284.133	265.971	178.188	297.25	233.683	164.062	310.367	210.476
day 6	171.53	274.448	127.134	240.142	218.953	109.981	257.295	195.746	166.485	303.709	144.287
C57/EDA
day 1	642.463	790.047	626.589	751.705	718.408	645.76	774.912	687.129	673.003	827.38	705.291
day 2	603.382	598.067	391.222	525.419	513.311	362.97	582.932	467.906	445.708	490.104	418.465
day 3	321.871	462.122	204.827	390.483	357.186	190.701	423.78	299.673	263.349	496.428	237.115
day 4	269.223	381.222	206.665	324.718	308.574	184.467	352.97	286.376	253.079	410.483	230.881
day 5	314.808	229.043	162.449	277.475	251.241	147.314	292.61	209.872	194.737	351.132	175.566
day 6	184.557	295.547	163.368	259.223	236.016	127.044	281.421	220.881	139.152	313.709	196.665
PS1/Vehicle
day 1	708.318	796.101	626.589	759.777	733.543	608.427	803.164	687.129	674.012	831.416	650.805
day 2	508.401	612.328	413.555	566.923	539.68	385.303	594.166	484.185	459.969	658.742	431.717
day 3	436.627	532.482	353.889	490.104	462.861	378.105	544.59	420.483	395.258	568.806	329.673
day 4	387.925	475.708	320.322	442.411	419.204	303.169	457.546	332.43	349.583	515.059	365.727
day 5	334.538	399.114	280.052	362.79	349.673	293.169	385.997	320.412	306.286	422.321	256.845
day 6	332.43	387.925	282.989	360.682	376.826	318.304	351.601	292.07	305.187	415.168	268.863
PS1/EDA
day 1	810.227	721.435	642.733	765.831	744.642	615.49	793.074	703.273	687.129	859.668	669.976
day 2	509.339	652.508	526.383	582.887	545.554	378.06	617.193	490.059	467.861	698.922	433.555
day 3	485.258	512.392	345.907	475.059	448.825	361.042	520.464	373.15	423.6	548.716	319.673
day 4	396.213	452.032	288.574	405.618	382.411	265.367	430.843	343.06	323.889	489.365	306.736
day 5	367.835	415.258	272.989	339.583	350.682	257.854	393.06	326.466	310.322	442.501	295.187
day 6	342.97	384.898	303.169	367.745	360.682	276.935	342.52	319.313	285.007	410.123	326.376
time (%)																Mean Diff.	95.00% CI of diff.	Below threshold?	Summary	Adjusted P Value
C57/Vehicle	35.5	23.7	37.1	30.4	32.9	43.3	29.9	34.8	40.7	27.5	35.8				C57/Vehicle vs. C57/EDA	-2.382	-8.019 to 3.255	No	ns	>0.9999
C57/EDA	40.2	32	41.5	31	33.4	44.1	30.9	34.4	42.8	28.7	38.8				C57/Vehicle vs. PS1/Vehicle	6.364	0.7266 to 12.00	Yes	*	0.0194
PS1/Vehicle	28.5	22.7	30.9	26.7	23.7	28.6	28.3	29.2	28.6	20.9	33.5				C57/Vehicle vs. PS1/EDA	6.318	0.6811 to 11.96	Yes	*	0.0206
PS1/EDA	24.5	24.3	31.7	26	25.7	35.4	25.4	29.8	30.4	22.6	26.3				C57/EDA vs. PS1/Vehicle	8.745	3.108 to 14.38	Yes	***	0.0006
															C57/EDA vs. PS1/EDA	8.7	3.063 to 14.34	Yes	***	0.0007
															PS1/Vehicle vs. PS1/EDA	-0.04545	-5.683 to 5.592	No	ns	>0.9999
