# Supplementary material for: Allosteric activation of a cell-type-specific GPR120 inhibits amyloid pathology of Alzheimer’s disease
Source: Nat Aging. 2025 Dec 19;6(1):181–99. doi: 10.1038/s43587-025-01028-4 (PMC12823430; doi:10.1038/s43587-025-01028-4)
Supplement: Supplementary file 17 — Statistical source data. [file 43587_2025_1028_MOESM17_ESM.xlsx]

## Sheet: Extended Data Fig. 3b
plaque-associated
GPR120+CD11b+ cells	0.990415	0.981618	0.984925	0.995074	1	1	1	1	0.995169	0.966667
GPR120+Iba1+ cells	0.747604	0.819853	0.824121	0.768473	0.801105	0.82716	0.785714	0.860759	0.937198	0.891667
Unpaired t test
P value	<0.0001
P value summary	****
Significantly different (P < 0.05)?	Yes
One- or two-tailed P value?	Two-tailed
t, df	t=8.935, df=18

## Sheet: Extended Data Fig. 3d
														Ave	SD	SEM
GPR120+CD11b+CD45+	10	9	5	7	8	9	8	11	5	6	7	8		7.75	1.86474	0.562242
GPR120+CD11b+	12	16	10	9	10	15	9	16	11	12	15	10		12.0833	2.71221	0.817761
Unpaired t test
P value	0.0002
P value summary	***
Significantly different (P < 0.05)?	Yes
One- or two-tailed P value?	Two-tailed
t, df	t=4.561, df=22

## Sheet: Extended Data Fig. 3f
														Ave	SD	SEM
GPR120+CD11b+CD14+	1	2	4	2	3	0	2	0	1	0	2	1		1.5	1.24316	0.374828
GPR120+CD11b+	15	17	9	10	8	20	18	13	12	15	11	16		13.6667	3.77391	1.13788
Unpaired t test
P value	<0.0001
P value summary	****
Significantly different (P < 0.05)?	Yes
One- or two-tailed P value?	Two-tailed
t, df	t=10.61, df=22

## Sheet: Extended Data Fig. 3h-i
														Ave	SD	SEM
CD45+%	41.63	57.17	63.26	59.43	48.54	32.1	45.8	51.3	34.7	52.6	47.8	49.3		48.6358	9.30268	2.80486
CD14+%	8.69	7.68	10.56	4.32	9.43	5.15	3.39	6.54	5.62	2.38	7.49	6.04		6.44083	2.45698	0.740806
								Ave	SD	SEM		Unpaired t test
P2ry12	C57	1.103	1.375	2.068	2.347	1.672		1.713	0.503986	0.251993		P value	0.0043
	APP/PS1	0.87	0.955	0.489	0.883	0.398		0.719	0.255604	0.127802		P value summary	**
												Significantly different (P < 0.05)?	Yes
												One- or two-tailed P value?	Two-tailed
												t, df	t=3.933, df=8
TREM2	C57	5.66	4.92	6.74	5.28	6.03		5.726	0.70241	0.351205		P value	<0.0001
	APP/PS1	14.93	13.37	16.85	12.67	15.38		14.64	1.65904	0.829518		P value summary	****
												Significantly different (P < 0.05)?	Yes
												One- or two-tailed P value?	Two-tailed
												t, df	t=11.06, df=8
Ly6C	C57	0.63	0.85	0.51	0.79	0.57		0.67	0.144914	0.0724569		P value	0.369
	APP/PS1	0.93	0.64	0.85	0.62	0.73		0.754	0.133903	0.0669515		P value summary	ns
												Significantly different (P < 0.05)?	No
												One- or two-tailed P value?	Two-tailed
												t, df	t=0.9520, df=8
CCR2	C57	0.44	0.51	0.39	0.53	0.47		0.468	0.055857	0.0279285		P value	0.0238
	APP/PS1	0.61	0.73	0.48	0.82	0.59		0.646	0.131643	0.0658217		P value summary	*
												Significantly different (P < 0.05)?	Yes
												One- or two-tailed P value?	Two-tailed
												t, df	t=2.783, df=8
