# Supplementary material for: Allosteric activation of a cell-type-specific GPR120 inhibits amyloid pathology of Alzheimer’s disease
Source: Nat Aging. 2025 Dec 19;6(1):181–99. doi: 10.1038/s43587-025-01028-4 (PMC12823430; doi:10.1038/s43587-025-01028-4)
Supplement: Supplementary file 18 — Statistical source data. [file 43587_2025_1028_MOESM18_ESM.xlsx]

## Sheet: Extended Data Fig. 7d-e
ALA
	GPR120+/+			GPR120-/-			Gαi+/+			Gαi-/-			Gαi			Gαi-Q204L
GPR120	0.43	0.54	0.49	0.01	0.03	0.05	0.36	0.68	0.54	0.51	0.45	0.58	0.09	0.04	0.08	0.06	0.07	0.03
Gαi	0.44	0.48	0.72	0.63	0.4	0.49	0.48	0.77	0.79	0.06	0.03	0.05	1.09	0.83	0.86	0.97	1.09	0.84
pAKT308	0.13	0.24	0.06	0.13	0.21	0.09	0.16	0.23	0.18	0.13	0.13	0.17	0.11	0.09	0.06	0.56	0.63	0.49
AKT1-2	0.79	0.52	0.47	0.36	0.75	0.66	0.32	0.63	0.27	0.51	0.72	0.52	0.98	0.47	0.59	0.65	0.83	0.71
p4E-BP1	0.13	0.14	0.12	0.13	0.16	0.19	0.24	0.17	0.13	0.21	0.15	0.22	0.09	0.12	0.09	0.49	0.66	0.54
mTOR	0.37	0.46	0.25	0.18	0.24	0.32	0.25	0.17	0.28	0.15	0.34	0.22	0.28	0.37	0.38	0.68	0.52	0.64
EDA
	GPR120+/+			GPR120-/-			Gαi+/+			Gαi-/-			Gαi			Gαi-Q204L
GPR120	0.61	0.4	0.53	0.01	0.05	0.04	0.32	0.86	0.51	0.43	0.51	0.69	0.05	0.07	0.08	0.06	0.02	0.08
Gαi	0.37	0.58	0.51	0.61	0.54	0.33	0.49	0.7	0.55	0.05	0.02	0.01	0.48	0.56	0.72	1.14	0.59	0.81
pAKT308	0.13	0.15	0.1	0.24	0.12	0.28	0.12	0.14	0.07	0.12	0.08	0.16	0.17	0.05	0.14	0.78	0.53	0.64
AKT1-2	0.31	0.72	0.53	0.39	0.61	0.47	0.25	0.47	0.4	0.39	0.49	0.62	0.39	0.55	0.64	0.86	0.55	0.42
p4E-BP1	0.13	0.15	0.06	0.23	0.26	0.17	0.11	0.12	0.07	0.12	0.15	0.08	0.15	0.15	0.07	0.77	0.86	0.64
mTOR	0.27	0.16	0.25	0.17	0.26	0.35	0.27	0.28	0.39	0.36	0.18	0.27	0.32	0.28	0.42	0.64	0.6	0.77
ALA+EDA
	GPR120+/+			GPR120-/-			Gαi+/+			Gαi-/-			Gαi			Gαi-Q204L
GPR120	0.56	0.76	0.91	0.004	0.02	0.08	0.32	0.62	0.78	0.52	0.9	0.39	0.11	0.04	0.05	0.02	0.08	0.08
Gαi	0.59	0.61	0.45	0.46	0.57	0.38	0.56	0.5	0.85	0.05	0.04	0.02	1.01	0.67	0.78	1.02	0.62	0.69
pAKT308	0.56	0.74	0.66	0.13	0.08	0.22	0.47	0.65	0.82	0.13	0.11	0.09	0.18	0.07	0.15	0.51	0.6	0.62
AKT1-2	0.65	0.56	0.79	0.23	0.52	0.69	0.83	0.62	0.44	0.36	0.79	0.49	0.28	0.58	0.67	0.47	0.59	0.72
p4E-BP1	0.53	0.61	0.89	0.13	0.24	0.19	0.79	0.83	0.64	0.21	0.12	0.16	0.19	0.04	0.16	0.9	0.52	0.8
mTOR	0.66	0.51	0.77	0.42	0.63	0.39	0.64	0.85	0.71	0.56	0.62	0.33	0.65	0.67	0.53	0.82	0.71	0.67
Tukey's multiple comparisons test
ALA		Mean Diff.	95.00% CI of diff.	Below threshold?	Summary	Adjusted P Value			EDA		Mean Diff.	95.00% CI of diff.	Below threshold?	Summary	Adjusted P Value				ALA+EDA		Mean Diff.	95.00% CI of diff.	Below threshold?	Summary	Adjusted P Value
GPR120	GPR120+/+ vs. GPR120-/-	0.4567	0.2160 to 0.6973	Yes	****	<0.0001			GPR120	GPR120+/+ vs. GPR120-/-	0.48	0.2047 to 0.7553	Yes	****	<0.0001				GPR120	GPR120+/+ vs. GPR120-/-	0.7087	0.3690 to 1.048	Yes	****	<0.0001
	GPR120+/+ vs. Gαi	0.4167	0.1760 to 0.6573	Yes	****	<0.0001				GPR120+/+ vs. Gαi	0.4467	0.1714 to 0.7220	Yes	***	0.0001					GPR120+/+ vs. Gαi	0.6767	0.3370 to 1.016	Yes	****	<0.0001
	GPR120+/+ vs. Gαi-Q204L	0.4333	0.1927 to 0.6740	Yes	****	<0.0001				GPR120+/+ vs. Gαi-Q204L	0.46	0.1847 to 0.7353	Yes	****	<0.0001					GPR120+/+ vs. Gαi-Q204L	0.6833	0.3437 to 1.023	Yes	****	<0.0001
	Gαi+/+ vs. Gαi-/-	0.01333	-0.2273 to 0.2540	No	ns	>0.9999				Gαi+/+ vs. Gαi-/-	0.02	-0.2553 to 0.2953	No	ns	>0.9999					Gαi+/+ vs. Gαi-/-	-0.03	-0.3697 to 0.3097	No	ns	0.9998
Gαi	GPR120+/+ vs. GPR120-/-	0.04	-0.2006 to 0.2806	No	ns	0.9965			Gαi	GPR120+/+ vs. GPR120-/-	-0.006667	-0.2820 to 0.2686	No	ns	>0.9999				Gαi	GPR120+/+ vs. GPR120-/-	0.08	-0.2597 to 0.4197	No	ns	0.9826
	Gαi+/+ vs. Gαi-/-	0.6333	0.3927 to 0.8740	Yes	****	<0.0001				Gαi+/+ vs. Gαi-/-	0.5533	0.2780 to 0.8286	Yes	****	<0.0001					Gαi+/+ vs. Gαi-/-	0.6	0.2603 to 0.9397	Yes	****	<0.0001
	Gαi-/- vs. Gαi	-0.88	-1.121 to -0.6394	Yes	****	<0.0001				Gαi-/- vs. Gαi	-0.56	-0.8353 to -0.2847	Yes	****	<0.0001					Gαi-/- vs. Gαi	-0.7833	-1.123 to -0.4437	Yes	****	<0.0001
	Gαi-/- vs. Gαi-Q204L	-0.92	-1.161 to -0.6794	Yes	****	<0.0001				Gαi-/- vs. Gαi-Q204L	-0.82	-1.095 to -0.5447	Yes	****	<0.0001					Gαi-/- vs. Gαi-Q204L	-0.74	-1.080 to -0.4003	Yes	****	<0.0001
pAKT308	GPR120+/+ vs. GPR120-/-	0	-0.2406 to 0.2406	No	ns	>0.9999			pAKT308	GPR120+/+ vs. GPR120-/-	-0.08667	-0.3620 to 0.1886	No	ns	0.9397				pAKT308	GPR120+/+ vs. GPR120-/-	0.51	0.1703 to 0.8497	Yes	***	0.0005
	Gαi+/+ vs. Gαi-/-	0.04667	-0.1940 to 0.2873	No	ns	0.9928				Gαi+/+ vs. Gαi-/-	-0.01	-0.2853 to 0.2653	No	ns	>0.9999					Gαi+/+ vs. Gαi-/-	0.5367	0.1970 to 0.8763	Yes	***	0.0002
	GPR120+/+ vs. Gαi-Q204L	-0.4167	-0.6573 to -0.1760	Yes	****	<0.0001				GPR120+/+ vs. Gαi-Q204L	-0.5233	-0.7986 to -0.2480	Yes	****	<0.0001					GPR120+/+ vs. Gαi-Q204L	0.07667	-0.2630 to 0.4163	No	ns	0.9856
	GPR120-/- vs. Gαi-Q204L	-0.4167	-0.6573 to -0.1760	Yes	****	<0.0001				GPR120-/- vs. Gαi-Q204L	-0.4367	-0.7120 to -0.1614	Yes	***	0.0002					GPR120-/- vs. Gαi-Q204L	-0.4333	-0.7730 to -0.09368	Yes	**	0.0048
	Gαi+/+ vs. Gαi-Q204L	-0.37	-0.6106 to -0.1294	Yes	***	0.0004				Gαi+/+ vs. Gαi-Q204L	-0.54	-0.8153 to -0.2647	Yes	****	<0.0001					Gαi+/+ vs. Gαi-Q204L	0.07	-0.2697 to 0.4097	No	ns	0.9905
	Gαi-/- vs. Gαi-Q204L	-0.4167	-0.6573 to -0.1760	Yes	****	<0.0001				Gαi-/- vs. Gαi-Q204L	-0.53	-0.8053 to -0.2547	Yes	****	<0.0001					Gαi-/- vs. Gαi-Q204L	-0.4667	-0.8063 to -0.1270	Yes	**	0.0019
	Gαi vs. Gαi-Q204L	-0.4733	-0.7140 to -0.2327	Yes	****	<0.0001				Gαi vs. Gαi-Q204L	-0.53	-0.8053 to -0.2547	Yes	****	<0.0001					Gαi vs. Gαi-Q204L	-0.4433	-0.7830 to -0.1037	Yes	**	0.0037
AKT1-2	GPR120+/+ vs. GPR120-/-	0.003333	-0.2522 to 0.2588	No	ns	>0.9999			AKT1-2	GPR120+/+ vs. GPR120-/-	0.03	-0.2453 to 0.3053	No	ns	0.9995				AKT1-2	GPR120+/+ vs. GPR120-/-	0.1867	-0.1530 to 0.5263	No	ns	0.5953
	Gαi+/+ vs. Gαi-/-	-0.1767	-0.4322 to 0.07885	No	ns	0.339				Gαi+/+ vs. Gαi-/-	-0.1267	-0.4020 to 0.1486	No	ns	0.7578					Gαi+/+ vs. Gαi-/-	0.08333	-0.2563 to 0.4230	No	ns	0.9791
	GPR120+/+ vs. Gαi-Q204L	-0.1367	-0.3922 to 0.1188	No	ns	0.6232				GPR120+/+ vs. Gαi-Q204L	-0.09	-0.3653 to 0.1853	No	ns	0.9297					GPR120+/+ vs. Gαi-Q204L	0.07333	-0.2663 to 0.4130	No	ns	0.9882
	GPR120-/- vs. Gαi-Q204L	-0.14	-0.3955 to 0.1155	No	ns	0.5985				GPR120-/- vs. Gαi-Q204L	-0.12	-0.3953 to 0.1553	No	ns	0.7969					GPR120-/- vs. Gαi-Q204L	-0.1133	-0.4530 to 0.2263	No	ns	0.9238
	Gαi+/+ vs. Gαi-Q204L	-0.3233	-0.5788 to -0.06782	Yes	**	0.0053				Gαi+/+ vs. Gαi-Q204L	-0.11	-0.3853 to 0.1653	No	ns	0.8496					Gαi+/+ vs. Gαi-Q204L	0.03667	-0.3030 to 0.3763	No	ns	0.9996
	Gαi-/- vs. Gαi-Q204L	-0.1467	-0.4022 to 0.1088	No	ns	0.5489				Gαi-/- vs. Gαi-Q204L	-0.08333	-0.3586 to 0.1920	No	ns	0.9486					Gαi-/- vs. Gαi-Q204L	-0.04667	-0.3863 to 0.2930	No	ns	0.9986
	Gαi vs. Gαi-Q204L	-0.05	-0.3055 to 0.2055	No	ns	0.9925				Gαi vs. Gαi-Q204L	-0.08333	-0.3586 to 0.1920	No	ns	0.9486					Gαi vs. Gαi-Q204L	-0.08333	-0.4230 to 0.2563	No	ns	0.9791
p4E-BP1	GPR120+/+ vs. GPR120-/-	-0.03	-0.2706 to 0.2106	No	ns	0.9991			p4E-BP1	GPR120+/+ vs. GPR120-/-	-0.1067	-0.3820 to 0.1686	No	ns	0.8654				p4E-BP1	GPR120+/+ vs. GPR120-/-	0.49	0.1503 to 0.8297	Yes	***	0.0009
	Gαi+/+ vs. Gαi-/-	-0.01333	-0.2540 to 0.2273	No	ns	>0.9999				Gαi+/+ vs. Gαi-/-	-0.01667	-0.2920 to 0.2586	No	ns	>0.9999					Gαi+/+ vs. Gαi-/-	0.59	0.2503 to 0.9297	Yes	****	<0.0001
	GPR120+/+ vs. Gαi-Q204L	-0.4333	-0.6740 to -0.1927	Yes	****	<0.0001				GPR120+/+ vs. Gαi-Q204L	-0.6433	-0.9186 to -0.3680	Yes	****	<0.0001					GPR120+/+ vs. Gαi-Q204L	-0.06333	-0.4030 to 0.2763	No	ns	0.994
	GPR120-/- vs. Gαi-Q204L	-0.4033	-0.6440 to -0.1627	Yes	****	<0.0001				GPR120-/- vs. Gαi-Q204L	-0.5367	-0.8120 to -0.2614	Yes	****	<0.0001					GPR120-/- vs. Gαi-Q204L	-0.5533	-0.8930 to -0.2137	Yes	***	0.0001
	Gαi+/+ vs. Gαi-Q204L	-0.3833	-0.6240 to -0.1427	Yes	***	0.0002				Gαi+/+ vs. Gαi-Q204L	-0.6567	-0.9320 to -0.3814	Yes	****	<0.0001					Gαi+/+ vs. Gαi-Q204L	0.01333	-0.3263 to 0.3530	No	ns	>0.9999
	Gαi-/- vs. Gαi-Q204L	-0.37	-0.6106 to -0.1294	Yes	***	0.0004				Gαi-/- vs. Gαi-Q204L	-0.64	-0.9153 to -0.3647	Yes	****	<0.0001					Gαi-/- vs. Gαi-Q204L	-0.5767	-0.9163 to -0.2370	Yes	****	<0.0001
	Gαi vs. Gαi-Q204L	-0.4633	-0.7040 to -0.2227	Yes	****	<0.0001				Gαi vs. Gαi-Q204L	-0.6333	-0.9086 to -0.3580	Yes	****	<0.0001					Gαi vs. Gαi-Q204L	-0.61	-0.9497 to -0.2703	Yes	****	<0.0001
mTOR	GPR120+/+ vs. GPR120-/-	0.1133	-0.1273 to 0.3540	No	ns	0.7394			mTOR	GPR120+/+ vs. GPR120-/-	-0.03333	-0.3086 to 0.2420	No	ns	0.9992				mTOR	GPR120+/+ vs. GPR120-/-	0.1667	-0.1730 to 0.5063	Yes	*	0.0471
	Gαi+/+ vs. Gαi-/-	-0.003333	-0.2440 to 0.2373	No	ns	>0.9999				Gαi+/+ vs. Gαi-/-	0.04333	-0.2320 to 0.3186	No	ns	0.9973					Gαi+/+ vs. Gαi-/-	0.23	-0.1097 to 0.5697	Yes	*	0.0195
	GPR120+/+ vs. Gαi-Q204L	-0.2533	-0.4940 to -0.01269	Yes	*	0.0333				GPR120+/+ vs. Gαi-Q204L	-0.4433	-0.7186 to -0.1680	Yes	***	0.0002					GPR120+/+ vs. Gαi-Q204L	-0.08667	-0.4263 to 0.2530	No	ns	0.9752
	GPR120-/- vs. Gαi-Q204L	-0.3667	-0.6073 to -0.1260	Yes	***	0.0004				GPR120-/- vs. Gαi-Q204L	-0.41	-0.6853 to -0.1347	Yes	***	0.0006					GPR120-/- vs. Gαi-Q204L	-0.2533	-0.5930 to 0.08632	Yes	*	0.0362
	Gαi+/+ vs. Gαi-Q204L	-0.38	-0.6206 to -0.1394	Yes	***	0.0002				Gαi+/+ vs. Gαi-Q204L	-0.3567	-0.6320 to -0.08137	Yes	**	0.004					Gαi+/+ vs. Gαi-Q204L	0	-0.3397 to 0.3397	No	ns	>0.9999
	Gαi-/- vs. Gαi-Q204L	-0.3767	-0.6173 to -0.1360	Yes	***	0.0003				Gαi-/- vs. Gαi-Q204L	-0.4	-0.6753 to -0.1247	Yes	***	0.0009					Gαi-/- vs. Gαi-Q204L	-0.23	-0.5697 to 0.1097	Yes	*	0.0258
	Gαi vs. Gαi-Q204L	-0.27	-0.5106 to -0.02935	Yes	**	0.0097				Gαi vs. Gαi-Q204L	-0.33	-0.6053 to -0.05471	Yes	**	0.0089					Gαi vs. Gαi-Q204L	-0.1167	-0.4563 to 0.2230	Yes	*	0.0463
