# Supplementary material for: Allosteric activation of a cell-type-specific GPR120 inhibits amyloid pathology of Alzheimer’s disease
Source: Nat Aging. 2025 Dec 19;6(1):181–99. doi: 10.1038/s43587-025-01028-4 (PMC12823430; doi:10.1038/s43587-025-01028-4)
Supplement: Supplementary file 20 — Statistical source data. [file 43587_2025_1028_MOESM20_ESM.xlsx]

## Sheet: Extended Data Fig. 8a-c
GDN Aβ1-40
																	Ave	SD	SEM
PAMAGPR120+/+Vehicle	180	117	88	114	103	152	168	99	87	49	63	114	108	128	133		113.533	35.7489	9.55428
PAMAGPR120-/-Vehicle	124	138	102	119	107	96	98	45	128	147	83	66	179	136	90		110.533	33.6895	9.00389
PAMAGPR120+/+A-E	42	32	56	17	89	34	55	74	68	61	57	46	23	25	14		46.2	22.0946	5.90503
PAMAGPR120-/-A-E	86	94	83	132	127	130	91	108	135	71	79	96	62	43	138		98.3333	29.2005	7.80415
	Mean Diff.	95.00% CI of diff.	Below threshold?	Summary	Adjusted P Value
PAMAGPR120+/+Vehicle vs. PAMAGPR120-/-Vehicle	3	-27.60 to 33.60	No	ns	>0.9999
PAMAGPR120+/+Vehicle vs. PAMAGPR120+/+A-E	67.33	36.74 to 97.93	Yes	****	<0.0001
PAMAGPR120+/+Vehicle vs. PAMAGPR120-/-A-E	15.2	-15.40 to 45.80	No	ns	>0.9999
PAMAGPR120-/-Vehicle vs. PAMAGPR120+/+A-E	64.33	33.74 to 94.93	Yes	****	<0.0001
PAMAGPR120-/-Vehicle vs. PAMAGPR120-/-A-E	12.2	-18.40 to 42.80	No	ns	>0.9999
PAMAGPR120+/+A-E vs. PAMAGPR120-/-A-E	-52.13	-82.73 to -21.54	Yes	***	0.0001
GDN Aβ1-42
																	Ave	SD	SEM
PAMAGPR120+/+Vehicle	304	238	170	226	196	268	285	177	152	119	138	218	205	247	258		213.4	54.8814	14.6677
PAMAGPR120-/-Vehicle	264	292	214	253	252	186	199	124	267	298	141	136	303	273	161		224.2	62.4422	16.6884
PAMAGPR120+/+A-E	87	73	107	46	159	63	98	142	131	128	126	103	66	85	44		97.2	35.1633	9.39779
PAMAGPR120-/-A-E	164	179	158	219	214	216	179	200	282	138	142	197	138	120	306		190.133	52.5872	14.0545
	Mean Diff.	95.00% CI of diff.	Below threshold?	Summary	Adjusted P Value
PAMAGPR120+/+Vehicle vs. PAMAGPR120-/-Vehicle	-10.8	-62.97 to 41.37	No	ns	>0.9999
PAMAGPR120+/+Vehicle vs. PAMAGPR120+/+A-E	116.2	64.03 to 168.4	Yes	****	<0.0001
PAMAGPR120+/+Vehicle vs. PAMAGPR120-/-A-E	23.27	-28.90 to 75.43	No	ns	>0.9999
PAMAGPR120-/-Vehicle vs. PAMAGPR120+/+A-E	127	74.83 to 179.2	Yes	****	<0.0001
PAMAGPR120-/-Vehicle vs. PAMAGPR120-/-A-E	34.07	-18.10 to 86.23	No	ns	0.4769
PAMAGPR120+/+A-E vs. PAMAGPR120-/-A-E	-92.93	-145.1 to -40.77	Yes	****	<0.0001
GDN Aβ1-42/Aβ1-40
																	Ave	SD	SEM
PAMAGPR120+/+Vehicle	1.68889	2.03419	1.93182	1.98246	1.90291	1.76316	1.69643	1.78788	1.74713	2.42857	2.19048	1.91228	1.89815	1.92969	1.93985		1.92226	0.193734	0.0517775
PAMAGPR120-/-Vehicle	2.12903	2.11594	2.09804	2.12605	2.35514	1.9375	2.03061	2.75556	2.08594	2.02721	1.6988	2.06061	1.69274	2.00735	1.78889		2.06063	0.259649	0.0693941
PAMAGPR120+/+A-E	2.07143	2.28125	1.91071	2.70588	1.78652	1.85294	1.78182	1.91892	1.92647	2.09836	2.21053	2.23913	2.86957	3.4	3.14286		2.27976	0.512466	0.136962
PAMAGPR120-/-A-E	1.90698	1.90426	1.90361	1.65909	1.68504	1.66154	1.96703	1.85185	2.08889	1.94366	1.79747	2.05208	2.22581	2.7907	2.21739		1.97703	0.286663	0.076614
	Mean Diff.	95.00% CI of diff.	Below threshold?	Summary	Adjusted P Value
PAMAGPR120+/+Vehicle vs. PAMAGPR120-/-Vehicle	-0.1384	-0.4733 to 0.1965	No	ns	>0.9999
PAMAGPR120+/+Vehicle vs. PAMAGPR120+/+A-E	-0.3575	-0.6924 to -0.02260	Yes	*	0.0302
PAMAGPR120+/+Vehicle vs. PAMAGPR120-/-A-E	-0.05477	-0.3897 to 0.2801	No	ns	>0.9999
PAMAGPR120-/-Vehicle vs. PAMAGPR120+/+A-E	-0.2191	-0.5540 to 0.1158	No	ns	0.4735
PAMAGPR120-/-Vehicle vs. PAMAGPR120-/-A-E	0.0836	-0.2513 to 0.4185	No	ns	>0.9999
PAMAGPR120+/+A-E vs. PAMAGPR120-/-A-E	0.3027	-0.03217 to 0.6376	No	ns	0.0989

## Sheet: Extended Data Fig. 8d-f
GDN Aβ1-40
																	Ave	SD	SEM
PAMAGαi1+/+Vehicle	90	118	82	97	104	93	129	136	45	63	72	80	63	97	151		94.6667	29.3858	7.85368
PAMAGαi1-/-Vehicle	94	120	97	80	74	67	73	55	96	127	110	109	152	63	53		91.3333	28.5924	7.64163
PAMAGαi1+/+A-E	38	41	48	19	38	62	17	27	55	30	42	41	58	67	39		41.4667	14.7545	3.94331
PAMAGαi1-/-A-E	107	114	136	125	109	138	146	100	98	60	139	52	70	88	45		101.8	33.0113	8.82263
	Mean Diff.	95.00% CI of diff.	Below threshold?	Summary	Adjusted P Value
PAMAGαi1+/+Vehicle vs. PAMAGαi1-/-Vehicle	3.333	-23.97 to 30.63	No	ns	>0.9999
PAMAGαi1+/+Vehicle vs. PAMAGαi1+/+A-E	53.2	25.90 to 80.50	Yes	****	<0.0001
PAMAGαi1+/+Vehicle vs. PAMAGαi1-/-A-E	-7.133	-34.43 to 20.17	No	ns	>0.9999
PAMAGαi1-/-Vehicle vs. PAMAGαi1+/A-E	49.87	22.57 to 77.17	Yes	****	<0.0001
PAMAGαi1-/-Vehicle vs. PAMAGαi1-/-A-E	-10.47	-37.77 to 16.83	No	ns	>0.9999
PAMAGαi1+/+A-E vs. PAMAGαi1-/-A-E	-60.33	-87.63 to -33.03	Yes	****	<0.0001
GDN Aβ1-42
																	Ave	SD	SEM
PAMAGαi1+/+Vehicle	186	253	167	213	242	198	260	260	119	160	165	171	156	202	297		203.267	49.7472	13.2955
PAMAGαi1-/-Vehicle	196	275	186	174	167	158	169	138	224	240	232	225	310	151	130		198.333	51.655	13.8054
PAMAGαi1+/+A-E	93	107	82	42	110	112	26	79	106	52	69	112	145	127	88		90	32.5027	8.68672
PAMAGαi1-/-A-E	233	241	256	247	235	264	296	196	178	157	244	133	169	177	118		209.6	52.2751	13.9711
	Mean Diff.	95.00% CI of diff.	Below threshold?	Summary	Adjusted P Value
PAMAGαi1+/+Vehicle vs. PAMAGαi1-/-Vehicle	4.933	-42.26 to 52.13	No	ns	>0.9999
PAMAGαi1+/+Vehicle vs. PAMAGαi1+/+A-E	113.3	66.07 to 160.5	Yes	****	<0.0001
PAMAGαi1+/+Vehicle vs. PAMAGαi1-/-A-E	-6.333	-53.53 to 40.86	No	ns	>0.9999
PAMAGαi1-/-Vehicle vs. PAMAGαi1+/A-E	108.3	61.14 to 155.5	Yes	****	<0.0001
PAMAGαi1-/-Vehicle vs. PAMAGαi1-/-A-E	-11.27	-58.46 to 35.93	No	ns	>0.9999
PAMAGαi1+/+A-E vs. PAMAGαi1-/-A-E	-119.6	-166.8 to -72.40	Yes	****	<0.0001
GDN Aβ1-42/Aβ1-40
																	Ave	SD	SEM
PAMAGαi1+/+Vehicle	2.06667	2.14407	2.03659	2.19588	2.32692	2.12903	2.0155	1.91176	2.64444	2.53968	2.29167	2.1375	2.47619	2.08247	1.96689		2.19768	0.216378	0.0578294
PAMAGαi1-/-Vehicle	2.08511	2.29167	1.91753	2.175	2.25676	2.35821	2.31507	2.50909	2.33333	1.88976	2.10909	2.06422	2.03947	2.39683	2.45283		2.21293	0.190056	0.0507946
PAMAGαi1+/+A-E	2.44737	2.60976	1.70833	2.21053	2.89474	1.80645	1.52941	2.92593	1.92727	1.73333	1.64286	2.73171	2.5	1.89552	2.25641		2.18797	0.474653	0.126856
PAMAGαi1-/-A-E	2.17757	2.11403	1.88235	1.976	2.15596	1.91304	2.0274	1.96	1.81633	2.61667	1.7554	2.55769	2.41429	2.01136	2.62222		2.13335	0.289115	0.0772693
	Mean Diff.	95.00% CI of diff.	Below threshold?	Summary	Adjusted P Value
PAMAGαi1+/+Vehicle vs. PAMAGαi1-/-Vehicle	-0.01525	-0.3278 to 0.2973	No	ns	>0.9999
PAMAGαi1+/+Vehicle vs. PAMAGαi1+/+A-E	0.00971	-0.3029 to 0.3223	No	ns	>0.9999
PAMAGαi1+/+Vehicle vs. PAMAGαi1-/-A-E	0.06433	-0.2483 to 0.3769	No	ns	>0.9999
PAMAGαi1-/-Vehicle vs. PAMAGαi1+/A-E	0.02496	-0.2876 to 0.3375	No	ns	>0.9999
PAMAGαi1-/-Vehicle vs. PAMAGαi1-/-A-E	0.07958	-0.2330 to 0.3922	No	ns	>0.9999
PAMAGαi1+/+A-E vs. PAMAGαi1-/-A-E	0.05462	-0.2580 to 0.3672	No	ns	>0.9999
