# Supplementary material for: Allosteric activation of a cell-type-specific GPR120 inhibits amyloid pathology of Alzheimer’s disease
Source: Nat Aging. 2025 Dec 19;6(1):181–99. doi: 10.1038/s43587-025-01028-4 (PMC12823430; doi:10.1038/s43587-025-01028-4)
Supplement: Supplementary file 21 — Statistical source data. [file 43587_2025_1028_MOESM21_ESM.xlsx]

## Sheet: Extended Data Fig. 9a
APP/PS1-C	1	1	0.88
APP/PS1-T	1.24	1.38	1.02
PS1/RaptorCreERT2-C	1.24	0.93	0.56
PS1/RaptorCreERT2-T	0.06	0.24	0.38
Bonferroni's multiple comparisons test	Mean Diff.	95.00% CI of diff.	Below threshold?	Summary	Adjusted P Value
APP/PS1-C vs. APP/PS1-T	-0.2533	-0.8548 to 0.3482	No	ns	>0.9999
APP/PS1-C vs. PS1/RaptorCreERT2-C	0.05	-0.5515 to 0.6515	No	ns	>0.9999
APP/PS1-C vs. PS1/RaptorCreERT2-T	0.7333	0.1318 to 1.335	Yes	*	0.017
APP/PS1-T vs. PS1/RaptorCreERT2-C	0.3033	-0.2982 to 0.9048	No	ns	0.7047
APP/PS1-T vs. PS1/RaptorCreERT2-T	0.9867	0.3852 to 1.588	Yes	**	0.0027
PS1/RaptorCreERT2-C vs. PS1/RaptorCreERT2-T	0.6833	0.08183 to 1.285	Yes	**	0.0053

## Sheet: Extended Data Fig. 9b
	Raptor+/+/Vehicle			Raptor+/+/A-E			Raptor-/-/Vehice			Raptor-/-/A-E
GPR120	1.18	0.92	1	0.94	1.02	1.38	1.32	0.96	1.27	1.23	0.98	1.14
Gαi	0.95	0.86	1.04	1.06	0.75	0.92	0.89	1.05	0.85	1.05	0.94	0.89
Raptor	0.56	0.74	0.66	0.73	0.68	0.62	0.04	0.13	0.08	0.03	0.11	0.04
p4E-BP1	0.03	0.12	0.19	0.63	0.54	0.48	0.13	0.02	0.14	0.06	0.09	0.14
p4E-BP1	Mean Diff.	95.00% CI of diff.	Below threshold?	Summary	Adjusted P Value
Raptor+/+/Vehicle vs. Raptor+/+/A-E	-0.4367	-0.6902 to -0.1831	Yes	***	0.0003

## Sheet: Extended Data Fig. 9d
														Ave	SD	SEM
Raptor+/+/Vehicle	3	2.9	3.3	4.4	5.6	3.1	1.7	4.9	2	5.9	7.5	1.4		3.80833	1.87105	0.564143
Raptor+/+/A-E	0.2	0.08	0.9	0.7	2	0.5	0.02	2.1	1.4	0.5	1.08	0.79		0.855833	0.688733	0.207661
Raptor-/-/Vehicle	1.1	7.4	6	5.2	3.3	4.1	2	5.4	1.8	3.5	8	2.9		4.225	2.20665	0.665331
Raptor-/-/A-E	6.3	2.2	2.4	1.6	7.8	5.6	1.5	4.5	2.9	4.3	3.2	1.5		3.65	2.0686	0.623705
	Mean Diff.	95.00% CI of diff.	Below threshold?	Summary	Adjusted P Value
Raptor+/+/Vehicle vs. Raptor+/+/A-E	2.953	0.9095 to 4.996	Yes	**	0.0015
Raptor+/+/Vehicle vs. Raptor-/-/Vehicle	-0.4167	-2.460 to 1.626	No	ns	>0.9999
Raptor+/+/Vehicle vs. Raptor-/-/A-E	0.1583	-1.885 to 2.201	No	ns	>0.9999
Raptor+/+/A-E vs. Raptor-/-/Vehicle	-3.369	-5.412 to -1.326	Yes	***	0.0002
Raptor+/+/A-E vs. Raptor-/-/A-E	-2.794	-4.837 to -0.7511	Yes	**	0.0028
Raptor-/-/Vehicle vs. Raptor-/-/A-E	0.575	-1.468 to 2.618	No	ns	>0.9999

## Sheet: Extended Data Fig. 9e-f
latency
Raptor+/+/Vehicle
day 1	76.2	69	61.8	72.5	66.3	79.1	64	70.7	58.9	74.4
day 2	61.3	52	43.5	56.8	38.9	64.7	41.2	59.1	36.4	67
day 3	31.8	50.2	41	45.7	36.3	55.1	33.5	42.9	28.4	48.6
day 4	45.5	36	27.8	40.2	32.1	49.3	29.4	37.7	25	42.8
day 5	40.3	32	24.7	36.5	28.1	44.8	26.3	34.9	22.5	39.2
day 6	36.2	28.5	21.8	32.7	25.1	38.9	23.4	29.8	19.6	34
Raptor+/+/A-E
day 1	79.9	78.3	62.1	73.5	58.9	81.2	65.7	76.8	56.4	70
day 2	58.4	59.3	41.1	55.7	45.5	63.2	38.8	52.9	43.2	50
day 3	39	48.8	30.2	42.5	25.7	46.3	33.1	38.2	27.5	50
day 4	36.5	29	21.8	32.7	25.3	39.2	23.1	30.4	19.6	34.9				Mean Diff.	95.00% CI of diff.	Below threshold?	Summary	Adjusted P Value
day 5	21	28.4	14.1	24.7	17.3	31	12.5	26.9	15.8	29.6			Raptor+/+/Vehicle vs. Raptor+/+/A-E	10.8	1.316 to 20.28	Yes	*	0.0203
day 6	14.2	19.5	24.8	17.7	21.3	11.9	27.1	16.4	23.6	18			Raptor+/+/Vehicle vs. Raptor+/+/A-E	9.55	1.931 to 17.17	Yes	**	0.0099
Raptor-/-/Vehicle
day 1	81.1	72	63.5	76.8	68.2	85.3	65.9	73.7	61.4	79.5
day 2	55.8	66.3	45.7	59.1	42.4	69.5	48.9	62.7	39.6	64
day 3	51	52.9	35.1	48.7	40.3	57.2	37.8	46.5	33.4	44
day 4	47.5	38	29.8	41.2	34.6	50.1	31.3	39.7	27.4	44.9
day 5	32.5	40.3	25.1	37.8	28.7	43.6	30.4	35.9	24	39.2
day 6	29	35.1	22.9	31.8	26.3	38.5	24.7	33.2	21.4	36.9
Raptor-/-/A-E
day 1	71.5	82.3	62.1	77.8	67.2	88.1	59.4	74	65.7	80.5
day 2	62.9	53	43.2	58.7	48.1	67.8	40.5	55.3	45.7	64.2
day 3	51.8	42.5	34.2	47.3	38.1	55.6	31.7	44.9	36.4	49.2
day 4	46.4	37	28.6	41.2	33.8	49.5	31.1	38.7	26.3	44				Mean Diff.	95.00% CI of diff.	Below threshold?	Summary	Adjusted P Value
day 5	32.8	41.9	24.7	37.5	29.1	46.3	27.2	35	22.6	40.4			Raptor-/-/Vehicle vs. Raptor-/-/A-E	0	-9.679 to 9.679	No	ns	>0.9999
day 6	37.1	30	23.2	34.5	26.8	40.3	24.9	31.7	22	36.4			Raptor-/-/Vehicle vs. Raptor-/-/A-E	-0.71	-8.909 to 7.489	No	ns	>0.9999
length
Raptor+/+/Vehicle
day 1	752.858	680.21	607.562	715.525	652.967	782.119	629.76	697.363	578.301	734.696
day 2	646.517	552.68	466.915	601.112	420.501	680.823	443.708	624.319	395.276	704.03
day 3	430.862	516.518	423.69	471.113	376.267	565.959	348.015	442.861	296.556	500.374
day 4	409.095	413.24	400.502	325.618	343.889	517.437	316.646	400.393	272.25	451.852
day 5	406.627	322.88	249.223	368.285	283.529	452.032	265.367	352.141	227.025	395.528
day 6	365.258	287.565	219.962	329.943	253.259	392.501	236.106	300.682	197.764	343.06
Raptor+/+/A-E
day 1	805.191	789.047	625.589	740.615	593.301	818.308	661.913	773.912	568.076	705.3
day 2	560.526	569.607	385.969	533.283	430.365	608.958	362.762	505.031	407.158	475.77
day 3	399.6	498.482	310.808	434.915	265.403	473.257	340.069	391.528	283.565	510.59
day 4	368.285	292.61	219.962	329.943	255.277	395.528	233.079	306.736	197.764	352.141				Mean Diff.	95.00% CI of diff.	Below threshold?	Summary	Adjusted P Value
day 5	206.25	280.916	136.629	243.583	168.917	307.15	120.485	265.781	153.782	293.024			Raptor+/+/Vehicle vs. Raptor+/+/A-E	114.6	18.92 to 210.3	Yes	*	0.0138
day 6	135.368	188.845	242.322	170.683	207.007	112.161	265.529	157.566	230.214	173.71			Raptor+/+/Vehicle vs. Raptor+/+/A-E	104.3	27.40 to 181.1	Yes	**	0.0051
Raptor-/-/Vehicle
day 1	818.299	726.48	640.715	774.912	688.138	860.677	664.931	743.633	619.526	802.155
day 2	573.022	678.967	471.113	606.319	437.816	711.255	503.401	642.643	409.564	655.76
day 3	514.59	533.761	354.159	491.383	406.627	577.148	381.402	469.185	337.006	443.96
day 4	479.275	383.42	300.682	415.708	349.114	505.509	315.817	400.573	276.466	453.041
day 5	327.925	406.627	253.259	381.402	289.583	439.924	306.736	362.231	242.16	395.528
day 6	292.61	354.159	231.061	320.862	265.367	388.465	249.223	334.988	215.926	372.321
Raptor-/-/A-E
day 1	721.435	830.407	626.589	785.002	678.048	888.929	599.346	746.66	662.913	812.245
day 2	634.661	534.77	435.888	592.283	485.329	684.102	408.645	557.977	461.113	647.778
day 3	522.662	428.825	345.078	477.257	384.429	561.004	319.853	453.041	367.276	496.428
day 4	468.176	373.33	288.574	415.708	341.042	499.455	313.799	390.483	265.367	443.96				Mean Diff.	95.00% CI of diff.	Below threshold?	Summary	Adjusted P Value
day 5	330.952	422.771	249.223	378.375	293.619	467.167	274.448	353.15	228.034	407.636			Raptor-/-/Vehicle vs. Raptor-/-/A-E	0	-97.66 to 97.66	No	ns	>0.9999
day 6	374.339	302.7	234.088	348.105	270.412	406.627	251.241	319.853	221.98	367.276			Raptor-/-/Vehicle vs. Raptor-/-/A-E	-7.164	-89.89 to 75.57	No	ns	>0.9999
time (%)														Mean Diff.	95.00% CI of diff.	Below threshold?	Summary	Adjusted P Value
Raptor+/+/Vehicle	21.3	29.6	30.3	24.6	29.9	21	30	25.8	30.4	22.2			Raptor+/+/Vehicle vs. Raptor+/+/A-E	-9.6	-17.48 to -1.721	Yes	**	0.0099
Raptor+/+/A-E	44.7	34.6	25.4	41.5	33.3	49.1	24.6	41.8	29.7	36.4			Raptor+/+/Vehicle vs. Raptor-/-/Vehicle	2.17	-5.709 to 10.05	No	ns	>0.9999
Raptor-/-/Vehicle	25.5	19.8	31.3	22.8	25.6	16.6	29.5	20.4	34.2	17.7			Raptor+/+/Vehicle vs. Raptor-/-/A-E	-0.69	-8.569 to 7.189	No	ns	>0.9999
Raptor-/-/A-E	20.7	27.5	35.4	25.6	30.5	15.2	30.9	26.4	36	23.8			Raptor+/+/A-E vs. Raptor-/-/Vehicle	11.77	3.891 to 19.65	Yes	**	0.0011
													Raptor+/+/A-E vs. Raptor-/-/A-E	8.91	1.031 to 16.79	Yes	*	0.0193
													Raptor-/-/Vehicle vs. Raptor-/-/A-E	-2.86	-10.74 to 5.019	No	ns	>0.9999
